# Supplementary material for: Robustness of interstitial photodynamic therapy treatment planning under power and positional uncertainties in light delivery
Source: Sci Rep. 2026 Mar 5;16:12247. doi: 10.1038/s41598-026-42421-2 (PMC13079899; doi:10.1038/s41598-026-42421-2)
Supplement: Supplementary file 2 — Supplementary Information 2. [file 41598_2026_42421_MOESM2_ESM.xlsx]

## Sheet: gaussian_v100_stats
TumourModel	Tissue	Type	Mean	StdDev
T1	Grey Matter	Nominal	58.8063	4.65994
T1	Grey Matter	Reopt	58.7569	4.49664
T1	Grey Matter	Optimized	59.3977	4.48353
T1	White Matter	Nominal	3.01242	0.455383
T1	White Matter	Reopt	2.73423	0.300505
T1	White Matter	Optimized	3.00744	0.447138
T1	Tumour	Nominal	97.6328	0.399643
T1	Tumour	Reopt	97.9778	0.0412756
T1	Tumour	Optimized	97.6327	0.397238
T2	Grey Matter	Nominal	44.6568	4.81374
T2	Grey Matter	Reopt	42.4074	3.00862
T2	Grey Matter	Optimized	40.5436	4.42278
T2	White Matter	Nominal	0.589047	0.183086
T2	White Matter	Reopt	0.496285	0.134957
T2	White Matter	Optimized	0.435093	0.167041
T2	Tumour	Nominal	97.6189	0.337652
T2	Tumour	Reopt	97.9731	0.0518261
T2	Tumour	Optimized	97.4588	0.384327
T3	Grey Matter	Nominal	23.2493	5.82066
T3	Grey Matter	Reopt	24.6527	5.68303
T3	Grey Matter	Optimized	16.2049	4.38312
T3	White Matter	Nominal	0.0502224	0.0632265
T3	White Matter	Reopt	0.117276	0.137113
T3	White Matter	Optimized	0.278532	0.130154
T3	Tumour	Nominal	97.1175	0.758937
T3	Tumour	Reopt	97.9769	0.0421991
T3	Tumour	Optimized	97.2457	0.955849
T4	Grey Matter	Nominal	138.81	7.93267
T4	Grey Matter	Reopt	131.024	17.6141
T4	Grey Matter	Optimized	45.7373	3.32825
T4	White Matter	Nominal	34.9517	2.47201
T4	White Matter	Reopt	32.0047	6.77283
T4	White Matter	Optimized	3.66373	0.340647
T4	Tumour	Nominal	98.1752	0.583281
T4	Tumour	Reopt	97.9772	0.0405823
T4	Tumour	Optimized	97.6728	0.517647
T5	Grey Matter	Nominal	58.5541	3.79683
T5	Grey Matter	Reopt	59.3678	4.80505
T5	Grey Matter	Optimized	30.9571	1.28012
T5	White Matter	Nominal	6.5499	0.840007
T5	White Matter	Reopt	6.61933	1.14285
T5	White Matter	Optimized	3.28973	0.290509
T5	Tumour	Nominal	97.77	0.983061
T5	Tumour	Reopt	97.9775	0.0483507
T5	Tumour	Optimized	97.2661	1.02065
T6	Grey Matter	Nominal	50.435	5.65088
T6	Grey Matter	Reopt	46.351	4.88171
T6	Grey Matter	Optimized	32.6245	4.47742
T6	White Matter	Nominal	2.11157	0.682981
T6	White Matter	Reopt	1.85091	0.666795
T6	White Matter	Optimized	1.07252	0.373107
T6	Tumour	Nominal	97.8705	0.55915
T6	Tumour	Reopt	97.97	0.0645697
T6	Tumour	Optimized	97.5774	0.464582
T7	Grey Matter	Nominal	77.4212	3.8865
T7	Grey Matter	Reopt	77.844	3.88947
T7	Grey Matter	Optimized	42.0015	2.79893
T7	White Matter	Nominal	11.4245	0.919229
T7	White Matter	Reopt	12.1334	2.21701
T7	White Matter	Optimized	5.73041	0.259012
T7	Tumour	Nominal	97.8786	0.468081
T7	Tumour	Reopt	97.9773	0.0406196
T7	Tumour	Optimized	97.9261	0.843574
T8	Grey Matter	Nominal	17.7777	1.60426
T8	Grey Matter	Reopt	18.4058	2.00279
T8	Grey Matter	Optimized	12.5398	1.19151
T8	White Matter	Nominal	3.92011	0.299127
T8	White Matter	Reopt	3.92392	0.655144
T8	White Matter	Optimized	1.91955	0.218446
T8	Tumour	Nominal	97.5558	0.562058
T8	Tumour	Reopt	97.9757	0.0438198
T8	Tumour	Optimized	97.1275	0.834281
T9	Grey Matter	Nominal	22.5264	1.81107
T9	Grey Matter	Reopt	21.3823	2.25262
T9	Grey Matter	Optimized	71.1346	3.24834
T9	White Matter	Nominal	3.96142	0.512175
T9	White Matter	Reopt	4.04888	0.597109
T9	White Matter	Optimized	6.07477	0.417159
T9	Tumour	Nominal	97.7635	0.573867
T9	Tumour	Reopt	97.9713	0.05206
T9	Tumour	Optimized	95.8425	0.895915
					Comparing to Nominal		OAR Sum	Comparing to nominal
Geomean	Grey Matter	Nominal	45.1262	3.98063	AVG	STDEV	AVG
	Grey Matter	Reopt	44.4581	3.61937	-0.0148038	-0.0907536
	Grey Matter	Optimized	31.4184	2.96965	-0.303766	-0.253974
	White Matter	Nominal	2.70068	0.466823			47.8268
	White Matter	Reopt	2.84026	0.663409	0.0516835	0.421115	47.2984	-0.0110494
	White Matter	Optimized	1.63801	0.273176	-0.393483	-0.414819	33.0564	-0.308832
	Tumour	Nominal	97.7088	0.554519
	Tumour	Reopt	97.9752	0.0467164	0.00272626	-0.915753
	Tumour	Optimized	97.4881	0.656282	-0.00225928	0.183516
TumourModel	Tissue	NominalPosV100	OptimizedPosV100
T1	Grey Matter	54.6868	55.1623
T1	White Matter	2.78058	2.79307
T1	Tumour	97.9905	97.9306
T2	Grey Matter	42.5278	38.5301
T2	White Matter	0.459272	0.301806			OAR Peak (Optimized excludes T9 outlier)			Tumour Peak
T2	Tumour	97.964	97.9087		Nominal	0.0822338			-0.00282431
T3	Grey Matter	22.6481	14.9481		Reopt	0.0702758			-0.000105746
T3	White Matter	1e-10	0.261302		Optimized	0.0544069			-0.0050039
T3	Tumour	97.9289	97.9523
T4	Grey Matter	134.925	44.1661
T4	White Matter	34.1815	3.46176
T4	Tumour	98.0392	97.9435
T5	Grey Matter	56.89	29.6426
T5	White Matter	6.4654	3.23052
T5	Tumour	98.0226	97.9869
T6	Grey Matter	49.0138	31.0631
T6	White Matter	1.98725	0.85105
T6	Tumour	98.0466	98.0483
T7	Grey Matter	78.1938	41.0004
T7	White Matter	11.2824	5.70278
T7	Tumour	97.9505	98.0157
T8	Grey Matter	17.6801	12.0145
T8	White Matter	3.89769	1.76909
T8	Tumour	97.9218	98.0408
T9	Grey Matter	22.177	12.0289
T9	White Matter	3.87137	1.30123
T9	Tumour	98.006	98.0446	Comparing Fixed vs. Optimized
		43.9159	29.8863	-0.319466	OAR SUMS	OAR SUMS	Comparing
		0.27683	1.46442	4.28994	44.1927	31.3507	-0.290592
		97.9856	97.9783	-7.36752e-05

## Sheet: nominal_vs_optimized_v100s
TumourModel	Tissue	Type	Mean	StdDev
T1	Grey Matter	Nominal	58.8062	4.65994
T1	Grey Matter	Reopt	58.7569	4.49664
T1	Grey Matter	Optimized	59.3977	4.48353
T1	Grey Matter	Opt+Reopt	59.711	4.46122
T1	White Matter	Nominal	3.01242	0.455383
T1	White Matter	Reopt	2.73423	0.300505
T1	White Matter	Optimized	3.00744	0.447138
T1	White Matter	Opt+Reopt	2.7603	0.301765
T1	Tumour	Nominal	97.6328	0.399643
T1	Tumour	Reopt	97.9778	0.041276
T1	Tumour	Optimized	97.6326	0.397238
T1	Tumour	Opt+Reopt	98.017	0.106957
T2	Grey Matter	Nominal	44.6568	4.81374
T2	Grey Matter	Reopt	42.4074	3.00862
T2	Grey Matter	Optimized	40.5436	4.42278
T2	Grey Matter	Opt+Reopt	40.5334	3.0282
T2	White Matter	Nominal	0.589047	0.183086
T2	White Matter	Reopt	0.496285	0.134957
T2	White Matter	Optimized	0.435093	0.167041
T2	White Matter	Opt+Reopt	0.463038	0.144967
T2	Tumour	Nominal	97.6189	0.337652
T2	Tumour	Reopt	97.9731	0.051826
T2	Tumour	Optimized	97.4588	0.384327
T2	Tumour	Opt+Reopt	98.0154	0.103554
T3	Grey Matter	Nominal	23.2493	5.82066
T3	Grey Matter	Reopt	24.6527	5.68303
T3	Grey Matter	Optimized	16.2049	4.38312
T3	Grey Matter	Opt+Reopt	16.7035	2.84771
T3	White Matter	Nominal	0.050222	0.063227
T3	White Matter	Reopt	0.117276	0.137113
T3	White Matter	Optimized	0.278532	0.130154
T3	White Matter	Opt+Reopt	0.277337	0.190051
T3	Tumour	Nominal	97.1175	0.758937
T3	Tumour	Reopt	97.9769	0.042199
T3	Tumour	Optimized	97.2457	0.955849
T3	Tumour	Opt+Reopt	98.0161	0.110496
T4	Grey Matter	Nominal	138.81	7.93267
T4	Grey Matter	Reopt	131.024	17.6141
T4	Grey Matter	Optimized	45.7373	3.32824
T4	Grey Matter	Opt+Reopt	47.1194	3.58152
T4	White Matter	Nominal	34.9517	2.47201
T4	White Matter	Reopt	32.0047	6.77283
T4	White Matter	Optimized	3.66373	0.340647
T4	White Matter	Opt+Reopt	3.94464	0.681185
T4	Tumour	Nominal	98.1752	0.583281
T4	Tumour	Reopt	97.9772	0.040582
T4	Tumour	Optimized	97.6728	0.517647
T4	Tumour	Opt+Reopt	98.0259	0.105993
T5	Grey Matter	Nominal	58.5541	3.79683
T5	Grey Matter	Reopt	59.3678	4.80505
T5	Grey Matter	Optimized	30.9571	1.28012
T5	Grey Matter	Opt+Reopt	33.0981	3.18336
T5	White Matter	Nominal	6.5499	0.840007
T5	White Matter	Reopt	6.61933	1.14285
T5	White Matter	Optimized	3.28973	0.290509
T5	White Matter	Opt+Reopt	3.83101	0.860667
T5	Tumour	Nominal	97.77	0.983061
T5	Tumour	Reopt	97.9775	0.048351
T5	Tumour	Optimized	97.2661	1.02065
T5	Tumour	Opt+Reopt	98.0114	0.102992
T6	Grey Matter	Nominal	50.435	5.65088
T6	Grey Matter	Reopt	46.351	4.88171
T6	Grey Matter	Optimized	32.6245	4.47742
T6	Grey Matter	Opt+Reopt	31.8886	2.9407
T6	White Matter	Nominal	2.11157	0.682981
T6	White Matter	Reopt	1.85091	0.666795
T6	White Matter	Optimized	1.07252	0.373107
T6	White Matter	Opt+Reopt	1.19515	0.500737
T6	Tumour	Nominal	97.8705	0.55915
T6	Tumour	Reopt	97.97	0.06457
T6	Tumour	Optimized	97.5774	0.464582
T6	Tumour	Opt+Reopt	98.0122	0.107892
T7	Grey Matter	Nominal	77.4212	3.8865
T7	Grey Matter	Reopt	77.844	3.88947
T7	Grey Matter	Optimized	42.0015	2.79893
T7	Grey Matter	Opt+Reopt	41.309	2.44721
T7	White Matter	Nominal	11.4245	0.919229
T7	White Matter	Reopt	12.1334	2.21701
T7	White Matter	Optimized	5.73041	0.259012
T7	White Matter	Opt+Reopt	5.71917	0.91553
T7	Tumour	Nominal	97.8786	0.468081
T7	Tumour	Reopt	97.9773	0.04062
T7	Tumour	Optimized	97.9262	0.843574
T7	Tumour	Opt+Reopt	98.0143	0.105435
T8	Grey Matter	Nominal	17.7777	1.60426
T8	Grey Matter	Reopt	18.4058	2.00279
T8	Grey Matter	Optimized	12.5398	1.19151
T8	Grey Matter	Opt+Reopt	13.6807	1.98273
T8	White Matter	Nominal	3.92011	0.299127
T8	White Matter	Reopt	3.92392	0.655144
T8	White Matter	Optimized	1.91955	0.218446
T8	White Matter	Opt+Reopt	2.10598	0.443702
T8	Tumour	Nominal	97.5558	0.562058
T8	Tumour	Reopt	97.9757	0.04382
T8	Tumour	Optimized	97.1275	0.834281
T8	Tumour	Opt+Reopt	98.0169	0.105051
T9	Grey Matter	Nominal	22.5264	1.81107
T9	Grey Matter	Reopt	21.3823	2.25262
T9	Grey Matter	Optimized	71.1346	3.24834
T9	Grey Matter	Opt+Reopt	64.7973	8.54057
T9	White Matter	Nominal	3.96142	0.512175
T9	White Matter	Reopt	4.04888	0.597109
T9	White Matter	Optimized	6.07477	0.417159
T9	White Matter	Opt+Reopt	11.4471	1.72297
T9	Tumour	Nominal	97.7635	0.573867
T9	Tumour	Reopt	97.9713	0.05206
T9	Tumour	Optimized	95.8425	0.895915
T9	Tumour	Opt+Reopt	98.0066	0.112632
					Comparing to Nominal		OAR Sum	Comparing to nominal
Geomean	Grey Matter	Nominal	45.1262	3.98063	AVG	STDEV	AVG
	Grey Matter	Reopt	44.4581	4.34975	-0.0148038	0.0927311
	Grey Matter	Optimized	31.4184	2.96965	-0.303766	-0.253974
	Grey Matter	Opt+Reopt	32.1317	3.35219	-0.287959	-0.157873
	White Matter	Nominal	2.70068	0.466824			47.8268
	White Matter	Reopt	2.84026	0.66341	0.0516848	0.421114	47.2984	-0.0110494
	White Matter	Optimized	1.63801	0.273176	-0.393483	-0.414819	33.0564	-0.308832
	White Matter	Opt+Reopt	1.72143	0.492614	-0.362594	0.0552462	33.8531	-0.292173
	Tumour	Nominal	97.7088	0.554519
	Tumour	Reopt	97.9752	0.0467165	0.00272625	-0.915753
	Tumour	Optimized	97.4881	0.656282	-0.00225928	0.183516
	Tumour	Opt+Reopt	98.0162	0.106737	0.00314548	-0.807514
TumourModel	Tissue	NominalPosV100	OptimizedPosV100
T1	Grey Matter	54.6868	55.1623
T1	White Matter	2.78058	2.79307
T1	Tumour	97.9905	97.9306
T2	Grey Matter	42.5278	38.5301
T2	White Matter	0.459272	0.301806			OAR Peak (Optimized excludes T9 outlier)			Tumour Peak
T2	Tumour	97.964	97.9087		Nominal	0.0822337			-0.0028243
T3	Grey Matter	22.6481	14.9481		Reopt	0.0702757			-0.000105743
T3	White Matter	1e-10	0.261302		Optimized	0.0544069			-0.0050772
T3	Tumour	97.9289	97.9523		Opt+Reopt	0.0798209			0.000312297
T4	Grey Matter	134.925	44.1661
T4	White Matter	34.1815	3.46176
T4	Tumour	98.0392	97.9435
T5	Grey Matter	56.89	29.6426
T5	White Matter	6.4654	3.23052
T5	Tumour	98.0226	97.9869
T6	Grey Matter	49.0138	31.0631
T6	White Matter	1.98725	0.85105
T6	Tumour	98.0466	98.0483
T7	Grey Matter	78.1938	41.0004
T7	White Matter	11.2824	5.70278
T7	Tumour	97.9505	98.0157
T8	Grey Matter	17.6801	12.0145
T8	White Matter	3.89769	1.76909
T8	Tumour	97.9218	98.0408
T9	Grey Matter	22.177	12.0289
T9	White Matter	3.87137	1.30123
T9	Tumour	98.006	98.0446	Comparing Fixed vs. Optimized
		43.9159	29.8863	-0.319466	OAR SUMS	OAR SUMS	Comparing
		0.27683	1.46442	4.28994	44.1927	31.3507	-0.290592
		97.9856	97.9783	-7.36752e-05

## Sheet: StatisticalAnalysis
TumourModel	Tissue	Type	Mean			Nominal			Reopt			Optimized			Opt+Reopt
T1	Grey Matter	Nominal	58.8062			Grey Matter	White Matter	Grey+White	Grey Matter	White Matter	Grey+White	Grey Matter	White Matter	Grey+White	Grey Matter	White Matter	Grey+White
T1	Grey Matter	Reopt	58.7569		T1	58.8062	3.01242	61.8187	58.7569	2.73423	61.4912	59.3977	3.00744	62.4051	59.711	2.7603	62.4713
T1	Grey Matter	Optimized	59.3977		T2	44.6568	0.589047	45.2458	42.4074	0.496285	42.9037	40.5436	0.435093	40.9787	40.5334	0.463038	40.9965
T1	Grey Matter	Opt+Reopt	59.711		T3	23.2493	0.050222	23.2995	24.6527	0.117276	24.77	16.2049	0.278532	16.4834	16.7035	0.277337	16.9808
T1	White Matter	Nominal	3.01242		T4	138.81	34.9517	173.761	131.024	32.0047	163.028	45.7373	3.66373	49.401	47.1194	3.94464	51.064
T1	White Matter	Reopt	2.73423		T5	58.5541	6.5499	65.104	59.3678	6.61933	65.9871	30.9571	3.28973	34.2468	33.0981	3.83101	36.9291
T1	White Matter	Optimized	3.00744		T6	50.435	2.11157	52.5465	46.351	1.85091	48.2019	32.6245	1.07252	33.697	31.8886	1.19515	33.0838
T1	White Matter	Opt+Reopt	2.7603		T7	77.4212	11.4245	88.8457	77.844	12.1334	89.9773	42.0015	5.73041	47.7319	41.309	5.71917	47.0282
T1	Tumour	Nominal	97.6328		T8	17.7777	3.92011	21.6978	18.4058	3.92392	22.3297	12.5398	1.91955	14.4593	13.6807	2.10598	15.7867
T1	Tumour	Reopt	97.9778		T9	22.5264	3.96142	26.4878	21.3823	4.04888	25.4312	71.1346	6.07477	77.2094	64.7973	11.4471	76.2445
T1	Tumour	Optimized	97.6326
T1	Tumour	Opt+Reopt	98.017							vs. Nominal	0.264644		vs. Nominal	0.229872		vs. Nominal	0.233707
T2	Grey Matter	Nominal	44.6568													vs. Reopt	0.246025
T2	Grey Matter	Reopt	42.4074													vs. Optimized	0.311611
T2	Grey Matter	Optimized	40.5436		Tumour	Nominal	Reopt	Optimized	Opt+Reopt
T2	Grey Matter	Opt+Reopt	40.5334		T1	97.6328	97.9778	97.6326	98.017
T2	White Matter	Nominal	0.589047		T2	97.6189	97.9731	97.4588	98.0154
T2	White Matter	Reopt	0.496285		T3	97.1175	97.9769	97.2457	98.0161
T2	White Matter	Optimized	0.435093		T4	98.1752	97.9772	97.6728	98.0259
T2	White Matter	Opt+Reopt	0.463038		T5	97.77	97.9775	97.2661	98.0114
T2	Tumour	Nominal	97.6189		T6	97.8705	97.97	97.5774	98.0122
T2	Tumour	Reopt	97.9731		T7	97.8786	97.9773	97.9262	98.0143
T2	Tumour	Optimized	97.4588		T8	97.5558	97.9757	97.1275	98.0169
T2	Tumour	Opt+Reopt	98.0154		T9	97.7635	97.9713	95.8425	98.0066
T3	Grey Matter	Nominal	23.2493
T3	Grey Matter	Reopt	24.6527				vs. Nominal	vs. Nominal	vs. Nominal
T3	Grey Matter	Optimized	16.2049				0.0245826	0.0851969	0.01275
T3	Grey Matter	Opt+Reopt	16.7035						vs. Reopt
T3	White Matter	Nominal	0.050222						3.79745e-09
T3	White Matter	Reopt	0.117276						vs. Optimized
T3	White Matter	Optimized	0.278532						0.00747093
T3	White Matter	Opt+Reopt	0.277337
T3	Tumour	Nominal	97.1175
T3	Tumour	Reopt	97.9769
T3	Tumour	Optimized	97.2457
T3	Tumour	Opt+Reopt	98.0161
T4	Grey Matter	Nominal	138.81
T4	Grey Matter	Reopt	131.024
T4	Grey Matter	Optimized	45.7373
T4	Grey Matter	Opt+Reopt	47.1194
T4	White Matter	Nominal	34.9517
T4	White Matter	Reopt	32.0047
T4	White Matter	Optimized	3.66373
T4	White Matter	Opt+Reopt	3.94464
T4	Tumour	Nominal	98.1752
T4	Tumour	Reopt	97.9772
T4	Tumour	Optimized	97.6728
T4	Tumour	Opt+Reopt	98.0259
T5	Grey Matter	Nominal	58.5541
T5	Grey Matter	Reopt	59.3678
T5	Grey Matter	Optimized	30.9571
T5	Grey Matter	Opt+Reopt	33.0981
T5	White Matter	Nominal	6.5499
T5	White Matter	Reopt	6.61933
T5	White Matter	Optimized	3.28973
T5	White Matter	Opt+Reopt	3.83101
T5	Tumour	Nominal	97.77
T5	Tumour	Reopt	97.9775
T5	Tumour	Optimized	97.2661
T5	Tumour	Opt+Reopt	98.0114
T6	Grey Matter	Nominal	50.435
T6	Grey Matter	Reopt	46.351
T6	Grey Matter	Optimized	32.6245
T6	Grey Matter	Opt+Reopt	31.8886
T6	White Matter	Nominal	2.11157
T6	White Matter	Reopt	1.85091
T6	White Matter	Optimized	1.07252
T6	White Matter	Opt+Reopt	1.19515
T6	Tumour	Nominal	97.8705
T6	Tumour	Reopt	97.97
T6	Tumour	Optimized	97.5774
T6	Tumour	Opt+Reopt	98.0122
T7	Grey Matter	Nominal	77.4212
T7	Grey Matter	Reopt	77.844
T7	Grey Matter	Optimized	42.0015
T7	Grey Matter	Opt+Reopt	41.309
T7	White Matter	Nominal	11.4245
T7	White Matter	Reopt	12.1334
T7	White Matter	Optimized	5.73041
T7	White Matter	Opt+Reopt	5.71917
T7	Tumour	Nominal	97.8786
T7	Tumour	Reopt	97.9773
T7	Tumour	Optimized	97.9262
T7	Tumour	Opt+Reopt	98.0143
T8	Grey Matter	Nominal	17.7777
T8	Grey Matter	Reopt	18.4058
T8	Grey Matter	Optimized	12.5398
T8	Grey Matter	Opt+Reopt	13.6807
T8	White Matter	Nominal	3.92011
T8	White Matter	Reopt	3.92392
T8	White Matter	Optimized	1.91955
T8	White Matter	Opt+Reopt	2.10598
T8	Tumour	Nominal	97.5558
T8	Tumour	Reopt	97.9757
T8	Tumour	Optimized	97.1275
T8	Tumour	Opt+Reopt	98.0169
T9	Grey Matter	Nominal	22.5264
T9	Grey Matter	Reopt	21.3823
T9	Grey Matter	Optimized	71.1346
T9	Grey Matter	Opt+Reopt	64.7973
T9	White Matter	Nominal	3.96142
T9	White Matter	Reopt	4.04888
T9	White Matter	Optimized	6.07477
T9	White Matter	Opt+Reopt	11.4471
T9	Tumour	Nominal	97.7635
T9	Tumour	Reopt	97.9713
T9	Tumour	Optimized	95.8425
T9	Tumour	Opt+Reopt	98.0066

## Sheet: t1_stats
Tissue	Distribution	PlanType	Mean	StdDev
Grey	Worst-case	Reoptimized	64.9031	9.84097
Grey	Worst-case	Nominal	68.0084	10.3776
Grey	Uniform	Reoptimized	60.0785	5.93661
Grey	Uniform	Nominal	60.034	6.22091
Grey	Gaussian	Reoptimized	58.7569	4.49664
Grey	Gaussian	Nominal	58.8063	4.65994
White	Worst-case	Reoptimized	2.87804	0.799541
White	Worst-case	Nominal	4.01442	1.21803
White	Uniform	Reoptimized	2.72936	0.398089
White	Uniform	Nominal	3.14191	0.643058
White	Gaussian	Reoptimized	2.73423	0.300505
White	Gaussian	Nominal	3.01242	0.455383
Tumour	Worst-case	Reoptimized	97.9764	0.0409968
Tumour	Worst-case	Nominal	97.072	0.845186
Tumour	Uniform	Reoptimized	97.9785	0.0410707
Tumour	Uniform	Nominal	97.5341	0.512438
Tumour	Gaussian	Reoptimized	97.9778	0.0412756
Tumour	Gaussian	Nominal	97.6328	0.399643

## Sheet: t2_stats
Tissue	Distribution	PlanType	Mean	StdDev
Grey	Worst-case	Reoptimized	47.2822	5.99668
Grey	Worst-case	Nominal	53.5018	11.0547
Grey	Uniform	Reoptimized	43.3288	3.77944
Grey	Uniform	Nominal	45.9043	6.54549
Grey	Gaussian	Reoptimized	42.4074	3.00862
Grey	Gaussian	Nominal	44.6568	4.81374
White	Worst-case	Reoptimized	0.840599	0.315056
White	Worst-case	Nominal	1.34566	0.520609
White	Uniform	Reoptimized	0.546393	0.18554
White	Uniform	Nominal	0.720161	0.263913
White	Gaussian	Reoptimized	0.496285	0.134957
White	Gaussian	Nominal	0.589047	0.183086
Tumour	Worst-case	Reoptimized	97.9753	0.0469511
Tumour	Worst-case	Nominal	96.5895	0.788401
Tumour	Uniform	Reoptimized	97.975	0.0498923
Tumour	Uniform	Nominal	97.3864	0.458838
Tumour	Gaussian	Reoptimized	97.9731	0.0518261
Tumour	Gaussian	Nominal	97.6189	0.337652

## Sheet: t3_stats
Tissue	Distribution	PlanType	Mean	StdDev
Grey	Worst-case	Reoptimized	34.8152	13.986
Grey	Worst-case	Nominal	27.2461	13.3961
Grey	Uniform	Reoptimized	27.1354	7.46347
Grey	Uniform	Nominal	23.5441	7.79347
Grey	Gaussian	Reoptimized	24.6527	5.68303
Grey	Gaussian	Nominal	23.2493	5.82066
White	Worst-case	Reoptimized	0.780909	0.635836
White	Worst-case	Nominal	0.288026	0.177083
White	Uniform	Reoptimized	0.216423	0.22271
White	Uniform	Nominal	0.092221	0.0906023
White	Gaussian	Reoptimized	0.117276	0.137113
White	Gaussian	Nominal	0.0502224	0.0632265
Tumour	Worst-case	Reoptimized	97.975	0.0444727
Tumour	Worst-case	Nominal	94.506	1.53642
Tumour	Uniform	Reoptimized	97.9783	0.0426939
Tumour	Uniform	Nominal	96.5551	1.01521
Tumour	Gaussian	Reoptimized	97.9769	0.0421991
Tumour	Gaussian	Nominal	97.1175	0.758937

## Sheet: t4_stats
Tissue	Distribution	PlanType	Mean	StdDev
Grey	Worst-case	Reoptimized	118.201	39.671
Grey	Worst-case	Nominal	143.88	17.3971
Grey	Uniform	Reoptimized	127.026	23.3901
Grey	Uniform	Nominal	139.309	10.3945
Grey	Gaussian	Reoptimized	131.024	17.6141
Grey	Gaussian	Nominal	138.81	7.93267
White	Worst-case	Reoptimized	29.2821	17.2391
White	Worst-case	Nominal	37.299	5.96553
White	Uniform	Reoptimized	30.6935	9.03884
White	Uniform	Nominal	35.2307	3.4317
White	Gaussian	Reoptimized	32.0047	6.77283
White	Gaussian	Nominal	34.9517	2.47201
Tumour	Worst-case	Reoptimized	97.9774	0.0455641
Tumour	Worst-case	Nominal	98.1334	1.3642
Tumour	Uniform	Reoptimized	97.9775	0.0420513
Tumour	Uniform	Nominal	98.2389	0.748889
Tumour	Gaussian	Reoptimized	97.9772	0.0405823
Tumour	Gaussian	Nominal	98.1752	0.583281

## Sheet: t5_stats
Tissue	Distribution	PlanType	Mean	StdDev
Grey	Worst-case	Reoptimized	65.5715	10.6196
Grey	Worst-case	Nominal	62.1229	8.41841
Grey	Uniform	Reoptimized	60.2976	6.15756
Grey	Uniform	Nominal	59.3522	4.96358
Grey	Gaussian	Reoptimized	59.3678	4.80505
Grey	Gaussian	Nominal	58.5541	3.79683
White	Worst-case	Reoptimized	8.39877	2.78397
White	Worst-case	Nominal	8.15808	1.99294
White	Uniform	Reoptimized	6.83171	1.51165
White	Uniform	Nominal	6.9063	1.17932
White	Gaussian	Reoptimized	6.61933	1.14285
White	Gaussian	Nominal	6.5499	0.840007
Tumour	Worst-case	Reoptimized	97.9747	0.0488355
Tumour	Worst-case	Nominal	97.2194	2.10928
Tumour	Uniform	Reoptimized	97.9735	0.0498778
Tumour	Uniform	Nominal	97.7711	1.30485
Tumour	Gaussian	Reoptimized	97.9775	0.0483507
Tumour	Gaussian	Nominal	97.77	0.983061

## Sheet: t6_stats
Tissue	Distribution	PlanType	Mean	StdDev
Grey	Worst-case	Reoptimized	53.2227	11.4965
Grey	Worst-case	Nominal	60.2672	11.946
Grey	Uniform	Reoptimized	47.7746	6.41859
Grey	Uniform	Nominal	52.5205	7.39947
Grey	Gaussian	Reoptimized	46.351	4.88171
Grey	Gaussian	Nominal	50.435	5.65088
White	Worst-case	Reoptimized	2.5915	1.76084
White	Worst-case	Nominal	2.8484	1.67087
White	Uniform	Reoptimized	1.98776	0.911098
White	Uniform	Nominal	2.21499	0.908035
White	Gaussian	Reoptimized	1.85091	0.666795
White	Gaussian	Nominal	2.11157	0.682981
Tumour	Worst-case	Reoptimized	97.9741	0.0675963
Tumour	Worst-case	Nominal	97.0164	1.23796
Tumour	Uniform	Reoptimized	97.9755	0.0559486
Tumour	Uniform	Nominal	97.6895	0.735345
Tumour	Gaussian	Reoptimized	97.97	0.0645697
Tumour	Gaussian	Nominal	97.8705	0.55915

## Sheet: t7_stats
Tissue	Distribution	PlanType	Mean	StdDev
Grey	Worst-case	Reoptimized	77.8462	7.15733
Grey	Worst-case	Nominal	78.231	8.50516
Grey	Uniform	Reoptimized	77.7438	4.29724
Grey	Uniform	Nominal	77.7075	5.13434
Grey	Gaussian	Reoptimized	77.844	3.88947
Grey	Gaussian	Nominal	77.4212	3.8865
White	Worst-case	Reoptimized	13.8421	6.92084
White	Worst-case	Nominal	12.2969	2.18727
White	Uniform	Reoptimized	12.331	2.98444
White	Uniform	Nominal	11.4934	1.23993
White	Gaussian	Reoptimized	12.1334	2.21701
White	Gaussian	Nominal	11.4245	0.919229
Tumour	Worst-case	Reoptimized	97.9797	0.0423379
Tumour	Worst-case	Nominal	97.2476	1.02593
Tumour	Uniform	Reoptimized	97.9766	0.0426588
Tumour	Uniform	Nominal	97.7495	0.613176
Tumour	Gaussian	Reoptimized	97.9773	0.0406196
Tumour	Gaussian	Nominal	97.8786	0.468081

[truncated: 2 more sheets: t8_stats, t9_stats]
