# Supplementary material for: Robustness of interstitial photodynamic therapy treatment planning under power and positional uncertainties in light delivery
Source: Sci Rep. 2026 Mar 5;16:12247. doi: 10.1038/s41598-026-42421-2 (PMC13079899; doi:10.1038/s41598-026-42421-2)
Supplement: Supplementary file 3 — Supplementary Information 3. [file 41598_2026_42421_MOESM3_ESM.xlsx]

## Sheet: 20%
		Baseline			Max+Min
Tumor Model		White Matter v100 (unit_length^3)	Grey Matter v100 (unit_length^3)	Tumor v100 (%)	White Matter v100 (unit_length^3)	Grey Matter v100 (unit_length^3)	Tumor v100 (%)
Tumor 1	Expected	57.9608	102.148	97.9629	147.366	267.679	99.9716
	Maximum	147.821	267.94	99.9716	161.989	288.937	99.9901
	Minimum	6.77923	28.5643	41.7548	51.7759	93.2682	97.1886	White decrease	Grey decrease	Tumor decrease
	Difference	141.042	239.375	58.2168	110.213	195.669	2.80152	21.8578	18.2586	95.1878
Tumor 2	Expected	45.5333	69.4021	98.0319	143.975	205.41	99.9335
	Maximum	144.254	205.693	99.9901	161.301	222.367	99.9928
	Minimum	13.217	29.3536	66.4872	40.2565	58.6673	97.0778	White decrease	Grey decrease	Tumor decrease
	Difference	131.037	176.339	33.5029	121.045	163.7	2.91498	7.62591	7.16754	91.2993
Tumor 3	Expected	20.5579	40.4379	97.9293	51.4444	74.0985	99.7449
	Maximum	51.892	75.5867	99.7685	57.3137	84.5697	99.881
	Minimum	8.97669	22.317	84.7888	18.0997	34.9471	96.995	White decrease	Grey decrease	Tumor decrease
	Difference	42.9154	53.2696	14.9796	39.2139	49.6226	2.88609	8.62491	6.84632	80.7332
Tumor 4	Expected	73.9367	98.2029	97.9471	74.829	99.723	97.8899
	Maximum	75.5428	100.462	98.0815	75.8982	101.045	98.1405
	Minimum	58.8316	84.7846	95.2914	72.9216	97.3221	97.6175	White decrease	Grey decrease	Tumor decrease
	Difference	16.7112	15.6775	2.79013	2.97653	3.72242	0.52297	82.1884	76.2562	81.2564
Tumor 5	Expected	49.5067	67.8055	97.9294	50.2926	68.9155	98.1891
	Maximum	51.6981	70.0052	98.5453	52.3708	70.7931	98.6144
	Minimum	45.9927	64.8633	96.92	47.7002	66.2418	97.6988	White decrease	Grey decrease	Tumor decrease
	Difference	5.70538	5.14182	1.62526	4.67058	4.55127	0.91564	18.1373	11.4852	43.6619
Tumor 6	Expected	36.6821	70.6285	97.904	70.7043	130.797	99.1392
	Maximum	71.7076	132.654	99.4027	78.9496	144.655	99.497
	Minimum	11.0001	36.0306	61.8882	32.3102	63.2776	96.7811	White decrease	Grey decrease	Tumor decrease
	Difference	60.7074	96.623	37.5144	46.6393	81.3776	2.71587	23.1736	15.7783	92.7605
Tumor 7	Expected	67.6616	89.6373	97.9728	98.6068	124.209	98.0371
	Maximum	98.7199	124.272	98.0539	105.614	130.901	98.1572
	Minimum	21.1154	30.964	40.6317	67.4886	89.5074	97.8402	White decrease	Grey decrease	Tumor decrease
	Difference	77.6046	93.3084	57.4222	38.1252	41.3941	0.31704	50.8725	55.6374	99.4479
Tumor 8	Expected	24.4276	36.8133	98.0238	29.9641	43.6568	98.0352
	Maximum	29.9641	43.664	98.0352	31.9149	46.5243	98.2158
	Minimum	20.2401	31.8038	91.8513	24.4013	36.8072	97.9707	White decrease	Grey decrease	Tumor decrease
	Difference	9.72397	11.8602	6.18389	7.51361	9.71719	0.24513	22.731	18.0689	96.036
Tumor 9	Expected	33.6519	27.9114	97.9204	50.7106	42.3099	99.4583
	Maximum	51.5224	42.9764	99.6522	56.0979	46.0021	99.5989
	Minimum	15.3947	13.4241	69.3229	30.6292	25.072	96.9852	White decrease	Grey decrease	Tumor decrease
	Difference	36.1277	29.5523	30.3294	25.4687	20.93	2.61368	29.5037	29.1762	91.3823
Average	Expected	45.5465	66.9986	97.958	79.7658	117.422	98.9332
	Maximum	80.347	118.139	99.0557	86.8277	126.199	99.1209
	Minimum	22.3942	38.0117	72.104	42.8426	62.7901	97.3505	White decrease	Grey decrease	Tumor decrease
	Difference	57.9528	80.1275	26.9516	43.9851	63.4093	1.77032	24.1018	20.8644	93.4315
Maximum Difference Achieved		141.042	239.375	58.2168	121.045	195.669	2.91498
Minimum Difference Achieved		5.70538	5.14182	1.62526	2.97653	3.72242	0.24513
Maximum Tumor Coverage				99.9901			99.9928
Minimum Tumor Coverage				40.6317			96.7811
														Nominal Optimization			Uncertainty-Aware Optimization
													Power allocation	White Matter (mm^3)	Grey Matter (mm^3)	Tumor (%)	White Matter (mm^3)	Grey Matter (mm^3)	Tumor (%)
												Average between 9 tumor models	Nominal	45.55	67	97.96	79.77	117.42	98.93
													Maximum	80.35	118.14	99.06	86.83	126.2	99.12
													Minimum	22.39	38.01	72.1	42.84	62.79	97.35
													Difference	57.95	80.13	26.95	44.0 (-24.10%)	63.4 (-20.86%)	1.8 (-93.43%)
												Max Dosage Achieved				99.9901			99.9928
												Min Dosage Achieved				40.6317			96.7811
			Baseline
			Max+Min

## Sheet: 5%
		Baseline			Max+Min
Tumor Model		White Matter v100 (unit_length^3)	Grey Matter v100 (unit_length^3)	Tumor v100 (%)	White Matter v100 (unit_length^3)	Grey Matter v100 (unit_length^3)	Tumor v100 (%)
Tumor 1	Expected	57.6469	98.1529	98.0088	124.24	229.345	99.8953
	Maximum	124.84	229.937	99.8953	137.402	250.739	99.9454
	Minimum	10.4056	28.0691	58.541	51.7101	89.5358	97.2328	White decrease	Grey decrease	Tumor decrease
	Difference	114.434	201.868	41.3542	85.6915	161.203	2.71267	25.1174	20.144	93.4404
Tumor 2	Expected	45.1153	69.1797	97.9313	112.199	167.008	99.7731
	Maximum	113.103	167.883	99.817	127.481	187.812	99.8484
	Minimum	14.7616	29.5367	71.195	40.5055	59.827	97.0408	White decrease	Grey decrease	Tumor decrease
	Difference	98.3412	138.346	28.622	86.9758	127.985	2.80765	11.5571	7.48899	90.1906
Tumor 3	Expected	19.9449	40.8721	97.9936	39.7192	58.4521	99.2175
	Maximum	40.3756	60.922	99.3019	44.4397	65.9246	99.4882
	Minimum	12.3233	34.6529	88.7233	18.2475	37.2171	97.0586	White decrease	Grey decrease	Tumor decrease
	Difference	28.0523	26.2692	10.5786	26.1922	28.7075	2.42953	6.63072	-9.28206	77.0336
Tumor 4	Expected	77.3251	101.928	98.026	77.4943	102.231	98.1222						optimization
	Maximum	77.8913	103.341	98.1324	77.9246	103.404	98.1645					10		9	5% * 9
	Minimum	76.0864	99.8087	97.8407	76.3173	100.158	97.9332	White decrease	Grey decrease	Tumor decrease		0		1
	Difference	1.80484	3.5327	0.29166	1.60722	3.24596	0.23125	10.9494	8.11674	20.7125		1		1
Tumor 5	Expected	47.8393	68.029	97.9226	47.9278	68.1711	97.9536					6		5
	Maximum	48.9414	68.9577	98.1797	48.8023	68.9406	98.2892
	Minimum	46.6238	67.0885	97.562	46.7104	67.1683	97.7034	White decrease	Grey decrease	Tumor decrease
	Difference	2.3176	1.8692	0.61766	2.09188	1.77236	0.58579	9.73939	5.18083	5.1598
Tumor 6	Expected	37.4131	69.2063	97.9347	54.881	104.03	98.4365
	Maximum	56.8746	105.509	98.6901	61.3513	114.316	98.8726
	Minimum	17.6004	47.359	78.105	32.8567	63.8213	97.1939	White decrease	Grey decrease	Tumor decrease
	Difference	39.2742	58.1498	20.5851	28.4947	50.4951	1.67874	27.4469	13.1637	91.8449
Tumor 7	Expected	68.0661	84.6911	97.9171	81.2987	102.947	97.8941
	Maximum	81.3311	103.019	97.9775	85.993	109.296	97.9775
	Minimum	53.7027	70.1046	91.872	68.0014	84.5182	97.8204	White decrease	Grey decrease	Tumor decrease
	Difference	27.6284	32.914	6.10547	17.9917	24.7781	0.15707	34.8798	24.7186	97.4274
Tumor 8	Expected	25.2853	37.3101	98.0406	28.1802	40.1667	98.2536
	Maximum	28.2313	40.3807	98.2536	29.1748	42.2139	98.2536
	Minimum	23.2608	34.8018	94.8444	25.219	37.0489	98.1382	White decrease	Grey decrease	Tumor decrease
	Difference	4.97056	5.57887	3.40922	3.95584	5.16496	0.11537	20.4146	7.41924	96.6159
Tumor 9	Expected	33.7998	27.9132	97.9131	41.6858	34.8152	98.9095
	Maximum	42.486	35.2517	99.1303	45.6711	38.1348	99.1979
	Minimum	16.6831	14.7261	71.7904	31.3106	26.1572	97.2153	White decrease	Grey decrease	Tumor decrease
	Difference	25.8029	20.5257	27.3398	14.3606	11.9776	1.98255	44.3451	41.6456	92.7485
Average	Expected	45.8262	66.3647	97.9653	67.514	100.796	98.7173
	Maximum	68.2305	101.689	98.8197	73.1378	108.976	98.893
	Minimum	30.1609	47.3497	83.386	43.4309	62.828	97.4818	White decrease	Grey decrease	Tumor decrease
	Difference	38.0696	54.3392	15.4338	29.7068	46.1478	1.41118	21.9671	15.0746	90.8565
Maximum Difference Achieved		114.434	201.868	41.3542	86.9758	161.203	2.80765
Minimum Difference Achieved		1.80484	1.8692	0.29166	1.60722	1.77236	0.11537
Maximum Tumor Coverage				99.8953			99.9454
Minimum Tumor Coverage				58.541			97.0408

## Sheet: Separate sigma
		Baseline			Max+Min
Tumor Model		White Matter v100 (unit_length^3)	Grey Matter v100 (unit_length^3)	Tumor v100 (%)	White Matter v100 (unit_length^3)	Grey Matter v100 (unit_length^3)	Tumor v100 (%)
Tumor 1	Expected	57.6469	98.1529	98.0088	124.24	229.345	99.8953
	Maximum	58.0465	98.9568	98.0966	124.895	230.109	99.8953
	Minimum	57.0768	97.1076	97.7961	123.483	228.146	99.8953	White decrease	Grey decrease	Tumor decrease
	Difference	0.96966	1.84928	0.30046	1.41262	1.9637	0	-45.682	-6.18727	100
Tumor 2	Expected	45.1153	69.1797	97.9313	112.199	167.008	99.7731
	Maximum	45.5022	69.9539	98.1446	112.97	167.993	99.7755
	Minimum	44.5282	68.2771	97.5661	111.334	165.943	99.7731	White decrease	Grey decrease	Tumor decrease
	Difference	0.97397	1.67682	0.57847	1.63624	2.05003	0.00245	-67.997	-22.257	99.5765
Tumor 3	Expected	19.9449	40.8721	97.9936	39.7192	58.4521	99.2175
	Maximum	20.1193	41.3676	98.1001	40.0137	59.1928	99.2269
	Minimum	19.7325	40.3457	97.6536	39.4464	57.8895	99.1852	White decrease	Grey decrease	Tumor decrease
	Difference	0.38681	1.02196	0.44649	0.56731	1.30328	0.04167	-46.6637	-27.5275	90.6672
Tumor 4	Expected	77.3251	101.928	98.026	77.4943	102.231	98.1222
	Maximum	77.4666	102.098	98.0862	77.5189	102.387	98.1324
	Minimum	77.1706	101.67	97.9159	77.385	102.044	98.076	White decrease	Grey decrease	Tumor decrease
	Difference	0.29596	0.42781	0.17033	0.1339	0.3421	0.0564	54.7574	20.0346	66.8878
Tumor 5	Expected	47.8393	68.029	97.9226	47.9278	68.1711	97.9536
	Maximum	48.1292	68.3254	98.0386	48.1487	68.4323	97.9828
	Minimum	47.5915	67.7429	97.868	47.5582	67.8727	97.9086	White decrease	Grey decrease	Tumor decrease
	Difference	0.53767	0.58253	0.17062	0.59054	0.55962	0.07414	-9.83317	3.93284	56.5467
Tumor 6	Expected	37.4131	69.2063	97.9347	54.881	104.03	98.4365
	Maximum	37.7865	69.7534	98.1351	55.3251	104.696	98.5539
	Minimum	37.0873	68.7446	97.5039	54.5482	103.285	98.3447	White decrease	Grey decrease	Tumor decrease
	Difference	0.69929	1.00884	0.6312	0.77695	1.41155	0.20917	-11.1055	-39.9181	66.8615
Tumor 7	Expected	68.0661	84.6911	97.9171	81.2987	102.947	97.8941
	Maximum	68.4262	85.0883	97.9775	81.7405	103.487	97.9171
	Minimum	67.6985	84.2926	97.8145	80.8715	102.482	97.8911	White decrease	Grey decrease	Tumor decrease
	Difference	0.72775	0.79567	0.16304	0.86906	1.00509	0.02598	-19.4174	-26.32	84.0653
Tumor 8	Expected	25.2853	37.3101	98.0406	28.1802	40.1667	98.2536
	Maximum	25.4719	37.5884	98.2536	28.288	40.4898	98.2536
	Minimum	25.1493	36.9732	98.0178	28.029	39.7912	98.1382	White decrease	Grey decrease	Tumor decrease
	Difference	0.32251	0.61515	0.23575	0.25901	0.69864	0.11537	19.6893	-13.5723	51.0626
Tumor 9	Expected	33.7998	27.9132	97.9131	41.6858	34.8152	98.9095
	Maximum	34.1228	28.089	98.022	42.0729	35.0623	98.949
	Minimum	33.4654	27.6798	97.5544	41.4361	34.5732	98.9052	White decrease	Grey decrease	Tumor decrease
	Difference	0.65735	0.40921	0.46763	0.63685	0.48914	0.04382	3.11858	-19.5328	90.6293
Average	Expected	45.8262	66.3647	97.9653	67.514	100.796	98.7173
	Maximum	46.119	66.8023	98.0949	67.8859	101.317	98.7429
	Minimum	45.5	65.8703	97.7434	67.1212	100.225	98.6797	White decrease	Grey decrease	Tumor decrease
	Difference	0.618997	0.931919	0.351554	0.76472	1.09146	0.0632222	-23.5419	-17.1198	82.0164
Maximum Difference Achieved		0.97397	1.84928	0.6312	1.63624	2.05003	0.20917
Minimum Difference Achieved		0.29596	0.40921	0.16304	0.1339	0.3421	0
Maximum Tumor Coverage				98.2536			99.8953
Minimum Tumor Coverage				97.5039			97.8911
														Nominal Optimization			Uncertainty-Aware Optimization
													Power allocation	White Matter (mm^3)	Grey Matter (mm^3)	Tumor (%)	White Matter (mm^3)	Grey Matter (mm^3)	Tumor (%)
												Average between 9 tumor models	Nominal	45.8262	66.3647	97.9653	67.514	100.796	98.7173
													Maximum	46.119	66.8023	98.0949	67.886	101.317	98.7429
													Minimum	45.5	65.8703	97.7434	67.1212	100.225	98.6797
													Difference	0.618997	0.931919	0.351554	0.8 (+23.5%)	1.1 (+17.1%)	0.1 (-82.0%)
												Max Dosage Achieved				98.2536			99.8953
												Min Dosage Achieved				97.5039			97.8911

## Sheet: New Result 20%
		Baseline					Max+Min
Tumor Model		Skull	CSF	Grey Matter v100 (unit_length^3)	White Matter v100 (unit_length^3)	Tumor v100 (%)	Skull	CSF	Grey Matter v100 (unit_length^3)	White Matter v100 (unit_length^3)	Tumor v100 (%)
Tumor 1	Expected	1.23894	2.74016	157.63	95.0463	97.9645	29.7225	7.41471	164.234	71.274	96.4534
	Maximum	1.49919	3.12247	162.155	98.5155	98.2539	30.9957	7.41471	164.234	71.3124	96.4659
	Minimum	1.16284	2.31671	151.801	90.9729	97.4038	28.7191	7.41471	164.234	71.274	96.3387	Grey decrease	White decrease	Tumor decrease
	Difference	0.33635	0.80576	10.354	7.5426	0.8501	2.2766	0	0	0.0384	0.1272	100	99.4909	85.0371
Tumor 2	Expected	0.00491407	0.899495	130.265	87.2707	97.9564	14.6907	6.72126	110.069	72.8811	92.859
	Maximum	0.00491407	1.19593	135.142	90.906	98.4528	15.4044	6.72126	110.069	72.8811	92.9348
	Minimum	0.00491407	0.629897	123.345	82.9094	96.926	13.8491	6.72126	110.069	72.8811	92.7547	Grey decrease	White decrease	Tumor decrease
	Difference	0	0.566033	11.797	7.9966	1.5268	1.5553	0	0	0	0.1801	100	100	88.2041
Tumor 3	Expected	0.140252	0.712576	78.7657	40.2649	97.9934	21.8112	10.7045	130.248	56.7947	99.9937
	Maximum	0.161202	0.888609	81.4621	42.009	98.2258	22.6683	10.7045	130.248	56.7947	99.9937
	Minimum	0.0736782	0.560461	74.5937	38.2565	96.9755	20.9016	10.7045	130.248	56.7648	99.9937	Grey decrease	White decrease	Tumor decrease
	Difference	0.0875238	0.328148	6.8684	3.7525	1.2503	1.7667	0	0	0.0299	0	100	99.2032	100
Tumor 4	Expected	24.8758	14.995	115.078	84.7532	97.967	29.3165	14.9958	116.642	86.6435	98.6384
	Maximum	25.7886	15.0952	115.856	85.4222	98.0967	30.0537	15.1064	117.205	87.0174	98.665
	Minimum	23.7923	14.8028	113.944	83.7824	97.4056	28.5449	14.8479	116.069	85.8959	98.368	Grey decrease	White decrease	Tumor decrease
	Difference	1.9963	0.2924	1.912	1.6398	0.6911	1.5088	0.2585	1.136	1.1215	0.297	40.5858	31.6075	57.025
Tumor 5	Expected	8.01764	8.53452	90.3327	69.7535	97.9839	44.7159	20.8532	104.975	87.7581	99.9925
	Maximum	8.76255	9.13423	92.0091	71.4207	98.262	45.8228	21.0634	104.984	87.8676	99.9938
	Minimum	7.14142	7.94282	88.2682	68.0255	97.4047	43.5176	20.6566	104.946	87.5399	99.9902	Grey decrease	White decrease	Tumor decrease
	Difference	1.62113	1.19141	3.7409	3.3952	0.8573	2.3052	0.4068	0.038	0.3277	0.0036	98.9842	90.3481	99.5801
Tumor 6	Expected	3.37529	3.79245	112.08	62.7441	97.9874	42.5819	9.33417	173.303	73.6004	99.6328
	Maximum	3.73109	4.0339	115.778	65.6329	98.3395	44.066	9.33417	173.303	73.6293	99.6817
	Minimum	3.12809	3.48606	107.972	59.9423	96.8598	41.3055	9.33417	173.303	73.489	99.6328	Grey decrease	White decrease	Tumor decrease
	Difference	0.603	0.54784	7.806	5.6906	1.4797	2.7605	0	0	0.1403	0.0489	100	97.5345	96.6953
Tumor 7	Expected	23.2854	10.5204	117.509	92.4243	97.9415	79.8502	23.675	145.233	129.003	94.2159
	Maximum	24.2089	10.9039	118.976	94.3199	98.1108	81.7811	23.675	145.233	129.003	94.3158
	Minimum	21.9834	9.98173	115.27	89.8822	97.5875	78.0712	23.675	145.233	129.003	94.2159	Grey decrease	White decrease	Tumor decrease
	Difference	2.2255	0.92217	3.706	4.4377	0.5233	3.7099	0	0	0	0.0999	100	100	80.9096
Tumor 8	Expected	0.205377	0.248563	44.1	52.4143	98.0025	28.5295	4.6804	66.0261	71.7617	99.8452
	Maximum	0.285448	0.324739	45.3426	53.8287	98.344	29.0553	4.6804	66.0387	71.9273	99.8452
	Minimum	0.108306	0.193223	42.578	50.3909	97.176	27.9326	4.66616	65.9691	71.6453	99.7776	Grey decrease	White decrease	Tumor decrease
	Difference	0.177142	0.131516	2.7646	3.4378	1.168	1.1227	0.01424	0.0696	0.282	0.0676	97.4825	91.7971	94.2123
Tumor 9	Expected	14.6007	7.27097	55.1655	35.6767	97.9676	70.031	27.8513	108.317	64.5526	99.0927
	Maximum	15.3589	7.58842	57.0371	36.6027	98.2975	71.0617	27.9446	108.893	64.928	99.0927
	Minimum	13.6814	6.88454	53.2916	34.6268	97.5599	68.454	27.6477	107.641	63.9825	99.0341	Grey decrease	White decrease	Tumor decrease
	Difference	1.6775	0.70388	3.7455	1.9759	0.7376	2.6077	0.2969	1.252	0.9455	0.0586	66.5732	52.1484	92.0553
Average	Expected	8.41603	5.52379	100.103	68.9276	97.9738	40.1388	14.0256	124.339	79.3632	97.8582
	Maximum	8.86675	5.80971	102.64	70.962	98.2648	41.2121	14.0716	124.468	79.4845	97.8876
	Minimum	7.89737	5.1998	96.7848	66.5321	97.2554	39.0328	13.9631	124.19	79.1639	97.7895	Grey decrease	White decrease	Tumor decrease
	Difference	0.969383	0.609906	5.85493	4.42986	1.00936	2.17927	0.108493	0.277289	0.320589	0.0981	95.264	92.763	90.2809
Maximum Difference Achieved		2.2255	1.19141	11.797	7.9966	1.5268	3.7099	0.4068	1.252	1.1215	0.297
Minimum Difference Achieved		0	0.131516	1.912	1.6398	0.5233	1.1227	0	0	0	0
Maximum Tumor Coverage						98.4528					99.9938
Minimum Tumor Coverage						96.8598					92.7547
		Baseline					Max+Min
Tumor Model		Skull	CSF	Grey Matter v100 (unit_length^3)	White Matter v100 (unit_length^3)	Tumor v100 (%)	Skull	CSF	Grey Matter v100 (unit_length^3)	White Matter v100 (unit_length^3)	Tumor v100 (%)
Tumor 1	Expected	1.23894	2.74016	94.9794	55.1633	97.9645	29.7225	7.41471	163.672	70.1347	96.4534
	Maximum	1.49919	3.12247	100.42	57.7543	98.2539	30.9957	7.41471	163.893	70.3535	96.4659
	Minimum	1.16284	2.31671	89.1339	51.8656	97.4038	28.7191	7.41471	163.538	69.9238	96.3387	Grey decrease	White decrease	Tumor decrease
	Difference	0.33635	0.80576	11.2861	5.8887	0.8501	2.2766	0	0.355	0.4297	0.1272	96.8545	92.703	85.0371
Tumor 2	Expected	0.00491407	0.899495	66.4408	43.0229	97.9564	14.6907	6.72126	109.677	71.6407	92.859
	Maximum	0.00491407	1.19593	70.5761	45.7773	98.4528	15.4044	6.72126	109.758	71.806	92.9348
	Minimum	0.00491407	0.629897	61.3543	39.7751	96.926	13.8491	6.72126	109.554	71.1903	92.7547	Grey decrease	White decrease	Tumor decrease				Nominal Optimization			Uncertainty-Aware Optimization
	Difference	0	0.566033	9.2218	6.0022	1.5268	1.5553	0	0.204	0.6157	0.1801	97.7879	89.7421	88.2041			Power allocation	White Matter (mm^3)	Grey Matter (mm^3)	Tumor (%)	White Matter (mm^3)	Grey Matter (mm^3)	Tumor (%)
Tumor 3	Expected	0.140252	0.712576	39.2655	19.3546	97.9934	21.8112	10.7045	129.881	55.8082	99.9937					Average between 9 tumor models	Nominal	45.8262	66.3647	97.9653	67.514	100.796	98.7173
	Maximum	0.161202	0.888609	42.3828	20.6757	98.2258	22.6683	10.7045	130.01	56.0651	99.9937						Maximum	46.119	66.8023	98.0949	67.886	101.317	98.7429
	Minimum	0.0736782	0.560461	35.5075	17.6325	96.9755	20.9016	10.7045	129.699	55.538	99.9937	Grey decrease	White decrease	Tumor decrease			Minimum	45.5	65.8703	97.7434	67.1212	100.225	98.6797
	Difference	0.0875238	0.328148	6.8753	3.0432	1.2503	1.7667	0	0.311	0.5271	0	95.4766	82.6794	100			Difference	0.618997	0.931919	0.351554	0.8 (+23.5%)	1.1 (+17.1%)	0.1 (-82.0%)
Tumor 4	Expected	24.8758	14.995	97.2925	70.8763	97.967	29.3165	14.9958	106.529	77.5717	98.6384					Max Dosage Achieved				98.2536			99.8953
	Maximum	25.7886	15.0952	99.1379	72.2862	98.0967	30.0537	15.1064	107.574	78.4007	98.665					Min Dosage Achieved				97.5039			97.8911
	Minimum	23.7923	14.8028	94.7759	69.2183	97.4056	28.5449	14.8479	104.969	76.5267	98.368	Grey decrease	White decrease	Tumor decrease
	Difference	1.9963	0.2924	4.362	3.0679	0.6911	1.5088	0.2585	2.605	1.874	0.297	40.2797	38.9159	57.025
Tumor 5	Expected	8.01764	8.53452	67.5885	48.018	97.9839	44.7159	20.8532	102.29	82.6227	99.9925
	Maximum	8.76255	9.13423	69.3162	49.6285	98.262	45.8228	21.0634	102.78	83.2022	99.9938
	Minimum	7.14142	7.94282	65.7011	46.3024	97.4047	43.5176	20.6566	101.68	81.6204	99.9902	Grey decrease	White decrease	Tumor decrease
	Difference	1.62113	1.19141	3.6151	3.3261	0.8573	2.3052	0.4068	1.1	1.5818	0.0036	69.5721	52.4428	99.5801
Tumor 6	Expected	3.37529	3.79245	69.2141	34.4423	97.9874	42.5819	9.33417	172.14	71.4702	99.6328
	Maximum	3.73109	4.0339	72.4297	36.265	98.3395	44.066	9.33417	172.401	71.8781	99.6817
	Minimum	3.12809	3.48606	65.2029	32.3675	96.8598	41.3055	9.33417	171.832	70.984	99.6328	Grey decrease	White decrease	Tumor decrease
	Difference	0.603	0.54784	7.2268	3.8975	1.4797	2.7605	0	0.569	0.8941	0.0489	92.1265	77.0597	96.6953
Tumor 7	Expected	23.2854	10.5204	92.6362	66.8646	97.9415	79.8502	23.675	145.14	127.68	94.2159
	Maximum	24.2089	10.9039	94.5907	68.6206	98.1108	81.7811	23.675	145.152	127.927	94.3158
	Minimum	21.9834	9.98173	90.2759	64.4099	97.5875	78.0712	23.675	145.082	127.336	94.2159	Grey decrease	White decrease	Tumor decrease
	Difference	2.2255	0.92217	4.3148	4.2107	0.5233	3.7099	0	0.07	0.591	0.0999	98.3777	85.9643	80.9096
Tumor 8	Expected	0.205377	0.248563	27.5372	32.7239	98.0025	28.5295	4.6804	65.3573	69.6493	99.8452
	Maximum	0.285448	0.324739	28.694	34.0396	98.344	29.0553	4.6804	65.4241	69.9297	99.8452
	Minimum	0.108306	0.193223	25.9611	31.2034	97.176	27.9326	4.66616	65.275	69.2625	99.7776	Grey decrease	White decrease	Tumor decrease
	Difference	0.177142	0.131516	2.7329	2.8362	1.168	1.1227	0.01424	0.1491	0.6672	0.0676	94.5443	76.4756	94.2123
Tumor 9	Expected	14.6007	7.27097	35.4361	23.9653	97.9676	70.031	27.8513	101.01	59.5894	99.0927
	Maximum	15.3589	7.58842	36.7393	24.7449	98.2975	71.0617	27.9446	101.436	60.0372	99.0927
	Minimum	13.6814	6.88454	33.9208	22.9254	97.5599	68.454	27.6477	100.535	59.1161	99.0341	Grey decrease	White decrease	Tumor decrease
	Difference	1.6775	0.70388	2.8185	1.8195	0.7376	2.6077	0.2969	0.901	0.9211	0.0586	68.0326	49.3762	92.0553
Average	Nominal	8.41603	5.52379	65.5989	43.8257	97.9738	40.1388	14.0256	121.744	76.2408	97.8582
	Maximum	8.86675	5.80971	68.2541	45.5325	98.2648	41.2121	14.0716	122.048	76.6222	97.8876
	Minimum	7.89737	5.1998	62.4259	41.7445	97.2554	39.0328	13.9631	121.352	75.722	97.7895	Grey decrease	White decrease	Tumor decrease
	Difference	0.969383	0.609906	5.82814	3.788	1.00936	2.17927	0.108493	0.696011	0.900189	0.0981	88.0578	76.2358	90.2809
Maximum Difference Achieved		2.2255	1.19141	11.2861	6.0022	1.5268	3.7099	0.4068	2.605	1.874	0.297
Minimum Difference Achieved		0	0.131516	2.7329	1.8195	0.5233	1.1227	0	0.07	0.4297	0
Maximum Tumor Coverage						98.4528					99.9938
Minimum Tumor Coverage						96.8598					92.7547

## Sheet: New Result 10%
		Baseline					Max+Min
Tumor Model		Skull	CSF	Grey Matter v100 (unit_length^3)	White Matter v100 (unit_length^3)	Tumor v100 (%)	Skull	CSF	Grey Matter v100 (unit_length^3)	White Matter v100 (unit_length^3)	Tumor v100 (%)
Tumor 1	Expected	1.23894	2.74016	157.63	95.0463	97.9645	28.2861	8.43868	182.269	84.5758	98.0068
	Maximum	1.35804	2.93943	159.996	96.6014	98.1435	28.8741	8.47802	182.498	84.775	98.0901
	Minimum	1.18463	2.56486	155.068	93.1756	97.6456	27.5816	8.41599	181.983	84.2755	97.9615	Grey decrease	White decrease	Tumor decrease
	Difference	0.17341	0.37457	4.928	3.4258	0.4979	1.2925	0.06203	0.515	0.4995	0.1286	89.5495	85.4195	74.1715
Tumor 2	Expected	0.00491407	0.899495	130.265	87.2707	97.9564	17.376	13.1488	136.326	129.436	98.0476
	Maximum	0.00491407	1.01318	132.953	89.2244	98.3504	17.649	13.266	136.418	129.735	98.0513
	Minimum	0.00491407	0.715215	126.92	85.1986	97.4349	17.0291	13.0254	136.201	129.042	98.0259	Grey decrease	White decrease	Tumor decrease
	Difference	0	0.297965	6.033	4.0258	0.9155	0.6199	0.2406	0.217	0.693	0.0254	96.4031	82.786	97.2256
Tumor 3	Expected	0.140252	0.712576	78.7657	40.2649	97.9934	18.651	10.7045	130.248	56.7445	99.9937
	Maximum	0.140252	0.819756	80.2226	41.1507	98.1687	19.0296	10.7045	130.248	56.7445	99.9937
	Minimum	0.140252	0.606775	76.941	39.3586	97.2636	18.1424	10.7045	130.248	56.7247	99.9593	Grey decrease	White decrease	Tumor decrease
	Difference	0	0.212981	3.2816	1.7921	0.9051	0.8872	0	0	0.0198	0.0344	100	98.8952	96.1993
Tumor 4	Expected	24.8758	14.995	115.078	84.7532	97.967	26.4972	14.5785	114.708	84.7611	98.1237
	Maximum	25.4112	15.0496	115.513	85.1038	98.0704	26.7864	14.6734	115.115	85.0201	98.1968
	Minimum	24.3956	14.94	114.581	84.2933	97.6097	25.9617	14.5281	114.286	84.4749	98.0997	Grey decrease	White decrease	Tumor decrease
	Difference	1.0156	0.1096	0.932	0.8105	0.4607	0.8247	0.1453	0.829	0.5452	0.0971	11.0515	32.7329	78.9234
Tumor 5	Expected	8.01764	8.53452	90.3327	69.7535	97.9839	38.6702	18.38	103.336	83.917	99.9147
	Maximum	8.38162	8.81864	91.1918	70.8	98.2239	39.2936	18.4722	103.462	84.1862	99.9286
	Minimum	7.51705	8.26947	89.42	68.8298	97.6737	38.0575	18.2289	103.154	83.635	99.9061	Grey decrease	White decrease	Tumor decrease
	Difference	0.86457	0.54917	1.7718	1.9702	0.5502	1.2361	0.2433	0.308	0.5512	0.0225	82.6165	72.0231	95.9106
Tumor 6	Expected	3.37529	3.79245	112.08	62.7441	97.965	40.2558	9.33417	173.303	73.5632	99.7376
	Maximum	3.59012	3.91959	114.115	64.3838	98.1398	40.92	9.33417	173.303	73.5836	99.7376
	Minimum	3.28379	3.6239	109.979	61.378	97.1378	39.8006	9.33417	173.303	73.513	99.7376	Grey decrease	White decrease	Tumor decrease
	Difference	0.30633	0.29569	4.136	3.0058	1.002	1.1194	0	0	0.0706	0	100	97.6512	100
Tumor 7	Expected	23.2854	10.5204	117.509	92.4243	97.9415	76.1837	25.3948	154.668	134.889	98.3111
	Maximum	23.7298	10.7094	118.355	93.4431	98.0236	77.0397	25.3977	154.672	134.958	98.3111
	Minimum	22.6378	10.2613	116.486	91.3201	97.6883	75.3279	25.3145	154.668	134.806	98.2495	Grey decrease	White decrease	Tumor decrease
	Difference	1.092	0.4481	1.869	2.123	0.3353	1.7118	0.0832	0.004	0.152	0.0616	99.786	92.8403	81.6284
Tumor 8	Expected	0.205377	0.248563	44.1	52.4143	98.0025	26.2259	4.53101	64.2492	66.3019	97.5104
	Maximum	0.237538	0.28854	44.7148	53.1806	98.1387	26.7509	4.53101	64.2492	66.3019	97.5104
	Minimum	0.159819	0.232987	43.416	51.5786	97.5663	25.8996	4.53101	64.2492	66.3019	97.4746	Grey decrease	White decrease	Tumor decrease
	Difference	0.077719	0.055553	1.2988	1.602	0.5724	0.8513	0	0	0	0.0358	100	100	93.7456
Tumor 9	Expected	14.6007	7.27097	55.1655	35.6767	97.9676	63.9876	24.5751	93.2646	53.6451	96.9458
	Maximum	14.8054	7.41806	56.0027	36.1735	97.9676	64.5158	24.5751	93.2646	53.672	97.0092
	Minimum	14.1505	7.07928	54.2579	35.1464	97.6734	63.3116	24.5751	93.2646	53.6451	96.9458	Grey decrease	White decrease	Tumor decrease
	Difference	0.6549	0.33878	1.7448	1.0271	0.2942	1.2042	0	0	0.0269	0.0634	100	97.381	78.45
Average	Expected	8.41603	5.52379	100.103	68.9276	97.9713	37.3482	14.3428	128.041	85.3148	98.5102
	Maximum	8.62876	5.66402	101.452	70.0068	98.1363	37.8732	14.3813	128.137	85.4418	98.5365
	Minimum	8.16382	5.36598	98.5632	67.8088	97.5215	36.7902	14.2953	127.929	85.1576	98.4844	Grey decrease	White decrease	Tumor decrease
	Difference	0.464948	0.298045	2.88833	2.19803	0.614811	1.08301	0.0860478	0.208111	0.284244	0.0520889	92.7948	87.0682	91.5277
Maximum Difference Achieved		1.092	0.54917	6.033	4.0258	1.002	1.7118	0.2433	0.829	0.693	0.1286
Minimum Difference Achieved		0	0.055553	0.932	0.8105	0.2942	0.6199	0	0	0	0
Maximum Tumor Coverage						98.3504					99.9937
Minimum Tumor Coverage						97.1378					96.9458
		Baseline					Max+Min
Tumor Model		Skull	CSF	Grey Matter v100 (unit_length^3)	White Matter v100 (unit_length^3)	Tumor v100 (%)	Skull	CSF	Grey Matter v100 (unit_length^3)	White Matter v100 (unit_length^3)	Tumor v100 (%)
Tumor 1	Expected	1.23894	2.74016	94.9794	55.1633	97.9645	28.2861	8.43868	173.556	76.8646	98.0068
	Maximum	1.35804	2.93943	97.8911	56.5818	98.1435	28.8741	8.47802	174.097	77.1871	98.0901
	Minimum	1.18463	2.56486	92.2527	53.7164	97.6456	27.5816	8.41599	173.112	76.4672	97.9615	Grey decrease	White decrease	Tumor decrease
	Difference	0.17341	0.37457	5.6384	2.8654	0.4979	1.2925	0.06203	0.985	0.7199	0.1286	82.5305	74.8761	74.1715
Tumor 2	Expected	0.00491407	0.899495	66.4408	43.0229	97.9564	17.376	13.1488	129.861	115.411	98.0476
	Maximum	0.00491407	1.01318	68.3458	44.5529	98.3504	17.649	13.266	130.125	116.235	98.0513
	Minimum	0.00491407	0.715215	63.7961	41.3829	97.4349	17.0291	13.0254	129.417	114.683	98.0259	Grey decrease	White decrease	Tumor decrease				Nominal Optimization			Uncertainty-Aware Optimization
	Difference	0	0.297965	4.5497	3.17	0.9155	0.6199	0.2406	0.708	1.552	0.0254	84.4385	51.041	97.2256			Power allocation	White Matter (mm^3)	Grey Matter (mm^3)	Tumor (%)	White Matter (mm^3)	Grey Matter (mm^3)	Tumor (%)
Tumor 3	Expected	0.140252	0.712576	39.2655	19.3546	97.9934	18.651	10.7045	128.904	54.9786	99.9937					Average between 9 tumor models	Nominal	45.8262	66.3647	97.9653	67.514	100.796	98.7173
	Maximum	0.140252	0.819756	40.834	19.9929	98.1687	19.0296	10.7045	128.985	55.1009	99.9937						Maximum	46.119	66.8023	98.0949	67.886	101.317	98.7429
	Minimum	0.140252	0.606775	37.3778	18.5321	97.2636	18.1424	10.7045	128.832	54.8006	99.9593	Grey decrease	White decrease	Tumor decrease			Minimum	45.5	65.8703	97.7434	67.1212	100.225	98.6797
	Difference	0	0.212981	3.4562	1.4608	0.9051	0.8872	0	0.153	0.3003	0.0344	95.5732	79.4428	96.1993			Difference	0.618997	0.931919	0.351554	0.8 (+23.5%)	1.1 (+17.1%)	0.1 (-82.0%)
Tumor 4	Expected	24.8758	14.995	97.2925	70.8763	97.967	26.4972	14.5785	102.143	74.2223	98.1237					Max Dosage Achieved				98.2536			99.8953
	Maximum	25.4112	15.0496	98.2416	71.5829	98.0704	26.7864	14.6734	102.907	74.8047	98.1968					Min Dosage Achieved				97.5039			97.8911
	Minimum	24.3956	14.94	96.1301	70.0447	97.6097	25.9617	14.5281	101.357	73.6983	98.0997	Grey decrease	White decrease	Tumor decrease
	Difference	1.0156	0.1096	2.1115	1.5382	0.4607	0.8247	0.1453	1.55	1.1064	0.0971	26.5925	28.0718	78.9234
Tumor 5	Expected	8.01764	8.53452	67.5885	48.018	97.9839	38.6702	18.38	95.1533	72.0546	99.9147
	Maximum	8.38162	8.81864	68.5207	48.7255	98.2239	39.2936	18.4722	95.6459	72.6449	99.9286
	Minimum	7.51705	8.26947	66.7421	47.2897	97.6737	38.0575	18.2289	94.7232	71.3584	99.9061	Grey decrease	White decrease	Tumor decrease
	Difference	0.86457	0.54917	1.7786	1.4358	0.5502	1.2361	0.2433	0.9227	1.2865	0.0225	48.1221	10.3984	95.9106
Tumor 6	Expected	3.37529	3.79245	69.2141	34.4423	97.965	40.2558	9.33417	171.81	71.3801	99.7376
	Maximum	3.59012	3.91959	71.0206	35.2787	98.1398	40.92	9.33417	171.912	71.6142	99.7376
	Minimum	3.28379	3.6239	67.2731	33.4056	97.1378	39.8006	9.33417	171.688	71.1765	99.7376	Grey decrease	White decrease	Tumor decrease
	Difference	0.30633	0.29569	3.7475	1.8731	1.002	1.1194	0	0.224	0.4377	0	94.0227	76.6323	100
Tumor 7	Expected	23.2854	10.5204	92.6362	66.8646	97.9415	76.1837	25.3948	152.926	131.101	98.3111
	Maximum	23.7298	10.7094	93.6822	67.8898	98.0236	77.0397	25.3977	153.168	131.34	98.3111
	Minimum	22.6378	10.2613	91.5611	65.7195	97.6883	75.3279	25.3145	152.747	130.862	98.2495	Grey decrease	White decrease	Tumor decrease
	Difference	1.092	0.4481	2.1211	2.1703	0.3353	1.7118	0.0832	0.421	0.478	0.0616	80.1518	77.9754	81.6284
Tumor 8	Expected	0.205377	0.248563	27.5372	32.7239	98.0025	26.2259	4.53101	64.1728	65.0398	97.5104
	Maximum	0.237538	0.28854	28.1129	33.4871	98.1387	26.7509	4.53101	64.197	65.1399	97.5104
	Minimum	0.159819	0.232987	26.7685	32.0721	97.5663	25.8996	4.53101	64.1475	64.9019	97.4746	Grey decrease	White decrease	Tumor decrease
	Difference	0.077719	0.055553	1.3444	1.415	0.5724	0.8513	0	0.0495	0.238	0.0358	96.3181	83.1802	93.7456
Tumor 9	Expected	14.6007	7.27097	35.4361	23.9653	97.9676	63.9876	24.5751	93.1282	52.7547	96.9458
	Maximum	14.8054	7.41806	36.1095	24.3853	97.9676	64.5158	24.5751	93.1666	52.8544	97.0092
	Minimum	14.1505	7.07928	34.682	23.4423	97.6734	63.3116	24.5751	93.0589	52.6306	96.9458	Grey decrease	White decrease	Tumor decrease
	Difference	0.6549	0.33878	1.4275	0.943	0.2942	1.2042	0	0.1077	0.2238	0.0634	92.4553	76.2672	78.45
Average	Expected	8.41603	5.52379	65.5989	43.8257	97.9713	37.3482	14.3428	123.517	79.3119	98.5102
	Maximum	8.62876	5.66402	66.9732	44.7197	98.1363	37.8732	14.3813	123.8	79.6579	98.5365
	Minimum	8.16382	5.36598	64.0648	42.845	97.5215	36.7902	14.2953	123.231	78.9532	98.4844	Grey decrease	White decrease	Tumor decrease
	Difference	0.464948	0.298045	2.90832	1.87462	0.614811	1.08301	0.0860478	0.568989	0.704733	0.0520889	80.4358	62.4066	91.5277
Maximum Difference Achieved		1.092	0.54917	5.6384	3.17	1.002	1.7118	0.2433	1.55	1.552	0.1286
Minimum Difference Achieved		0	0.055553	1.3444	0.943	0.2942	0.6199	0	0.0495	0.2238	0
Maximum Tumor Coverage						98.3504					99.9937
Minimum Tumor Coverage						97.1378					96.9458

## Sheet: New Result 5%
		Baseline					Max+Min
Tumor Model		Skull	CSF	Grey Matter v100 (unit_length^3)	White Matter v100 (unit_length^3)	Tumor v100 (%)	Skull	CSF	Grey Matter v100 (unit_length^3)	White Matter v100 (unit_length^3)	Tumor v100 (%)
Tumor 1	Expected	1.23894	2.74016	157.63	95.0463	97.9645	31.2092	10.2771	186.408	90.1483	97.9583
	Maximum	1.23894	2.81321	158.736	95.7859	98.0694	31.3909	10.2771	186.468	90.1483	97.9759
	Minimum	1.23894	2.66183	156.348	94.1896	97.7329	30.7328	10.2771	186.408	90.0966	97.9074	Grey decrease	White decrease	Tumor decrease
	Difference	0	0.15138	2.388	1.5963	0.3365	0.6581	0	0.06	0.0517	0.0685	97.4874	96.7613	79.6434
Tumor 2	Expected	0.00491407	0.899495	130.265	87.2707	97.9564	16.2521	15.4901	155.535	154.872	97.7336
	Maximum	0.00491407	0.938103	131.598	88.3397	98.193	16.6574	15.4901	155.535	154.955	97.7702
	Minimum	0.00491407	0.798912	128.909	86.2019	97.5117	15.9556	15.41	155.535	154.822	97.6736	Grey decrease	White decrease	Tumor decrease
	Difference	0	0.139191	2.689	2.1378	0.6813	0.7018	0.0801	0	0.133	0.0966	100	93.7787	85.8212
Tumor 3	Expected	0.140252	0.712576	78.7657	40.2649	97.9934	16.082	10.7045	130.248	56.5524	99.9593
	Maximum	0.140252	0.785299	79.5007	40.6102	98.0656	16.239	10.7045	130.248	56.573	99.9593
	Minimum	0.140252	0.64843	77.8974	39.8318	97.4515	15.9225	10.7045	130.248	56.5359	99.9593	Grey decrease	White decrease	Tumor decrease
	Difference	0	0.136869	1.6033	0.7784	0.6141	0.3165	0	0	0.0371	0	100	95.2338	100
Tumor 4	Expected	24.8758	14.995	115.078	84.7532	97.967	31.4089	15.6252	119.249	88.6146	98.5145
	Maximum	25.1126	15.0238	115.32	84.8745	98.0664	31.716	15.6252	119.29	88.6749	98.5145
	Minimum	24.703	14.9682	114.889	84.5525	97.8302	31.2595	15.6252	119.21	88.4862	98.4498	Grey decrease	White decrease	Tumor decrease
	Difference	0.4096	0.0556	0.431	0.322	0.2362	0.4565	0	0.08	0.1887	0.0647	81.4385	41.3975	72.608
Tumor 5	Expected	8.01764	8.53452	90.3327	69.7535	97.9839	43.4111	21.4187	105.051	88.6228	99.997
	Maximum	8.22607	8.6912	90.7425	70.2684	98.1283	43.7611	21.4187	105.051	88.6432	99.997
	Minimum	7.71441	8.43221	89.9063	69.2563	97.7183	43.0422	21.4187	105.051	88.6121	99.997	Grey decrease	White decrease	Tumor decrease
	Difference	0.51166	0.25899	0.8362	1.0121	0.41	0.7189	0	0	0.0311	0	100	96.9272	100
Tumor 6	Expected	3.37529	3.79245	112.08	62.7441	97.965	35.1962	9.33417	173.208	73.4144	99.7059
	Maximum	3.43139	3.86816	113.153	63.5766	98.0909	35.2702	9.33417	173.208	73.4313	99.7059
	Minimum	3.2883	3.69513	111.267	62.0088	97.2526	34.8375	9.33417	173.12	73.3913	99.6834	Grey decrease	White decrease	Tumor decrease
	Difference	0.14309	0.17303	1.886	1.5678	0.8383	0.4327	0	0.088	0.04	0.0225	95.334	97.4487	97.316
Tumor 7	Expected	23.2854	10.5204	117.509	92.4243	97.9415	69.5711	25.2743	154.712	134.622	98.7109
	Maximum	23.4871	10.6267	117.995	92.8772	98.0236	70.1825	25.2813	154.712	134.815	98.7109
	Minimum	22.9667	10.3961	116.911	91.8983	97.7694	69.1916	25.1154	154.707	134.55	98.6084	Grey decrease	White decrease	Tumor decrease
	Difference	0.5204	0.2306	1.084	0.9789	0.2542	0.9909	0.1659	0.005	0.265	0.1025	99.5387	72.9288	59.6774
Tumor 8	Expected	0.205377	0.248563	44.1	52.4143	98.0025	23.6977	4.53101	64.2492	66.105	97.3139
	Maximum	0.224147	0.273042	44.4511	52.7697	98.0249	23.8503	4.53101	64.2492	66.105	97.3139
	Minimum	0.159819	0.24249	43.6934	51.9989	97.7106	23.4061	4.53101	64.2492	66.105	97.3139	Grey decrease	White decrease	Tumor decrease
	Difference	0.064328	0.030552	0.7577	0.7708	0.3143	0.4442	0	0	0	0	100	100	100
Tumor 9	Expected	14.6007	7.27097	55.1655	35.6767	97.9676	59.3904	24.5751	93.2646	53.6157	96.7276
	Maximum	14.6984	7.35516	55.5166	35.8814	97.9676	59.7386	24.5751	93.2646	53.6157	96.8071
	Minimum	14.3368	7.15861	54.7185	35.3599	97.6848	59.0717	24.5751	93.2646	53.6157	96.7276	Grey decrease	White decrease	Tumor decrease
	Difference	0.3616	0.19655	0.7981	0.5215	0.2828	0.6669	0	0	0	0.0795	100	100	71.8883
Average	Expected	8.41603	5.52379	100.103	68.9276	97.9713	36.2465	15.2478	131.325	89.6186	98.5134
	Maximum	8.50709	5.59719	100.779	69.4426	98.07	36.534	15.2486	131.336	89.6624	98.5283
	Minimum	8.28368	5.44466	99.3933	68.3664	97.6291	35.9355	15.2212	131.31	89.5794	98.48	Grey decrease	White decrease	Tumor decrease
	Difference	0.223409	0.152529	1.38592	1.07618	0.440856	0.5985	0.0273333	0.0258889	0.0829556	0.0482556	98.132	92.2916	89.0541
Maximum Difference Achieved		0.5204	0.25899	2.689	2.1378	0.8383	0.9909	0.1659	0.088	0.265	0.1025
Minimum Difference Achieved		0	0.030552	0.431	0.322	0.2362	0.3165	0	0	0	0
Maximum Tumor Coverage						98.193					99.997
Minimum Tumor Coverage						97.2526					96.7276
		Baseline					Max+Min
Tumor Model		Skull	CSF	Grey Matter v100 (unit_length^3)	White Matter v100 (unit_length^3)	Tumor v100 (%)	Skull	CSF	Grey Matter v100 (unit_length^3)	White Matter v100 (unit_length^3)	Tumor v100 (%)
Tumor 1	Expected	1.23894	2.74016	94.9794	55.1633	97.9645	31.2092	10.2771	183.103	86.1003	97.9583
	Maximum	1.23894	2.81321	96.4639	55.8992	98.0694	31.3909	10.2771	183.374	86.3203	97.9759
	Minimum	1.23894	2.66183	93.5413	54.3937	97.7329	30.7328	10.2771	182.849	85.8866	97.9074	Grey decrease	White decrease	Tumor decrease
	Difference	0	0.15138	2.9226	1.5055	0.3365	0.6581	0	0.525	0.4337	0.0685	82.0365	71.1923	79.6434
Tumor 2	Expected	0.00491407	0.899495	66.4408	43.0229	97.9564	16.2521	15.4901	153.31	148.883	97.7336
	Maximum	0.00491407	0.938103	67.3938	43.895	98.193	16.6574	15.4901	153.363	149.128	97.7702
	Minimum	0.00491407	0.798912	65.1234	42.2199	97.5117	15.9556	15.41	153.032	148.615	97.6736	Grey decrease	White decrease	Tumor decrease				Nominal Optimization			Uncertainty-Aware Optimization
	Difference	0	0.139191	2.2704	1.6751	0.6813	0.7018	0.0801	0.331	0.513	0.0966	85.4211	69.375	85.8212			Power allocation	White Matter (mm^3)	Grey Matter (mm^3)	Tumor (%)	White Matter (mm^3)	Grey Matter (mm^3)	Tumor (%)
Tumor 3	Expected	0.140252	0.712576	39.2655	19.3546	97.9934	16.082	10.7045	127.451	53.4676	99.9593					Average between 9 tumor models	Nominal	45.8262	66.3647	97.9653	67.514	100.796	98.7173
	Maximum	0.140252	0.785299	40.0719	19.6486	98.0656	16.239	10.7045	127.668	53.6747	99.9593						Maximum	46.119	66.8023	98.0949	67.886	101.317	98.7429
	Minimum	0.140252	0.64843	38.1359	18.9823	97.4515	15.9225	10.7045	127.252	53.3972	99.9593	Grey decrease	White decrease	Tumor decrease			Minimum	45.5	65.8703	97.7434	67.1212	100.225	98.6797
	Difference	0	0.136869	1.936	0.6663	0.6141	0.3165	0	0.416	0.2775	0	78.5124	58.3521	100			Difference	0.618997	0.931919	0.351554	0.8 (+23.5%)	1.1 (+17.1%)	0.1 (-82.0%)
Tumor 4	Expected	24.8758	14.995	97.2925	70.8763	97.967	31.4089	15.6252	106.916	78.6364	98.5145					Max Dosage Achieved				98.2536			99.8953
	Maximum	25.1126	15.0238	97.7983	71.197	98.0664	31.716	15.6252	107.353	79.0368	98.5145					Min Dosage Achieved				97.5039			97.8911
	Minimum	24.703	14.9682	96.7561	70.5696	97.8302	31.2595	15.6252	106.38	78.32	98.4498	Grey decrease	White decrease	Tumor decrease
	Difference	0.4096	0.0556	1.0422	0.6274	0.2362	0.4565	0	0.973	0.7168	0.0647	6.6398	-14.2493	72.608
Tumor 5	Expected	8.01764	8.53452	67.5885	48.018	97.9839	43.4111	21.4187	104.339	85.7717	99.997
	Maximum	8.22607	8.6912	68.0612	48.3143	98.1283	43.7611	21.4187	104.412	85.8618	99.997
	Minimum	7.71441	8.43221	67.1851	47.6036	97.7183	43.0422	21.4187	104.298	85.7392	99.997	Grey decrease	White decrease	Tumor decrease
	Difference	0.51166	0.25899	0.8761	0.7107	0.41	0.7189	0	0.114	0.1226	0	86.9878	82.7494	100
Tumor 6	Expected	3.37529	3.79245	69.2141	34.4423	97.965	35.1962	9.33417	170.149	69.8945	99.7059
	Maximum	3.43139	3.86816	70.1327	34.8268	98.0909	35.2702	9.33417	170.31	70.0717	99.7059
	Minimum	3.2883	3.69513	68.163	33.9701	97.2526	34.8375	9.33417	169.959	69.5895	99.6834	Grey decrease	White decrease	Tumor decrease
	Difference	0.14309	0.17303	1.9697	0.8567	0.8383	0.4327	0	0.351	0.4822	0.0225	82.18	43.7143	97.316
Tumor 7	Expected	23.2854	10.5204	92.6362	66.8646	97.9415	69.5711	25.2743	152.713	129.83	98.7109
	Maximum	23.4871	10.6267	93.2513	67.3655	98.0236	70.1825	25.2813	152.84	129.991	98.7109
	Minimum	22.9667	10.3961	92.0821	66.2238	97.7694	69.1916	25.1154	152.637	129.674	98.6084	Grey decrease	White decrease	Tumor decrease
	Difference	0.5204	0.2306	1.1692	1.1417	0.2542	0.9909	0.1659	0.203	0.317	0.1025	82.6377	72.2344	59.6774
Tumor 8	Expected	0.205377	0.248563	27.5372	32.7239	98.0025	23.6977	4.53101	63.861	63.831	97.3139
	Maximum	0.224147	0.273042	27.8488	33.1261	98.0249	23.8503	4.53101	63.8851	63.9167	97.3139
	Minimum	0.159819	0.24249	27.2664	32.445	97.7106	23.4061	4.53101	63.8247	63.6485	97.3139	Grey decrease	White decrease	Tumor decrease
	Difference	0.064328	0.030552	0.5824	0.6811	0.3143	0.4442	0	0.0604	0.2682	0	89.6291	60.6225	100
Tumor 9	Expected	14.6007	7.27097	35.4361	23.9653	97.9676	59.3904	24.5751	92.6879	51.5357	96.7276
	Maximum	14.6984	7.35516	35.7973	24.2257	97.9676	59.7386	24.5751	92.6976	51.7051	96.8071
	Minimum	14.3368	7.15861	35.1065	23.6795	97.6848	59.0717	24.5751	92.6182	51.4945	96.7276	Grey decrease	White decrease	Tumor decrease
	Difference	0.3616	0.19655	0.6908	0.5462	0.2828	0.6669	0	0.0794	0.2106	0.0795	88.5061	61.4427	71.8883
Average	Expected	8.41603	5.52379	65.5989	43.8257	97.9713	36.2465	15.2478	128.281	85.3278	98.5134
	Maximum	8.50709	5.59719	66.3132	44.2776	98.07	36.534	15.2486	128.434	85.5229	98.5283
	Minimum	8.28368	5.44466	64.8178	43.3431	97.6291	35.9355	15.2212	128.094	85.1516	98.48	Grey decrease	White decrease	Tumor decrease
	Difference	0.223409	0.152529	1.49549	0.934522	0.440856	0.5985	0.0273333	0.3392	0.371289	0.0482556	77.3185	60.2697	89.0541
Maximum Difference Achieved		0.5204	0.25899	2.9226	1.6751	0.8383	0.9909	0.1659	0.973	0.7168	0.1025
Minimum Difference Achieved		0	0.030552	0.5824	0.5462	0.2362	0.3165	0	0.0604	0.1226	0
Maximum Tumor Coverage						98.193					99.997
Minimum Tumor Coverage						97.2526					96.7276

## Sheet: Max+Min Result 20%
		Baseline					Max+Min
Tumor Model		Skull	CSF	Grey Matter v100 (unit_length^3)	White Matter v100 (unit_length^3)	Tumor v100 (%)	Skull	CSF	Grey Matter v100 (unit_length^3)	White Matter v100 (unit_length^3)	Tumor v100 (%)
Tumor 1	Expected	1.23894	2.74016	157.63	95.0463	97.9645	1.45731	3.06759	160.325	97.7722	97.9733
	Maximum	1.49919	3.12247	162.155	98.5155	98.2539	1.68634	3.35296	164.615	101.562	98.3411
	Minimum	1.16284	2.31671	151.801	90.9729	97.4038	1.20095	2.62554	154.631	93.6083	97.6476	Grey decrease	White decrease	Tumor decrease
	Difference	0.33635	0.80576	10.354	7.5426	0.8501	0.48539	0.72742	9.984	7.9537	0.6935	3.5735	-5.45038	18.4214
Tumor 2	Expected	0.00491407	0.899495	130.265	87.2707	97.9564	0.00491407	0.968058	132.377	89.3057	98.0108
	Maximum	0.00491407	1.19593	135.142	90.906	98.4528	0.00491407	1.30348	137.359	92.9314	98.5745
	Minimum	0.00491407	0.629897	123.345	82.9094	96.926	0.00491407	0.690223	125.989	84.9326	97.3218	Grey decrease	White decrease	Tumor decrease
	Difference	0	0.566033	11.797	7.9966	1.5268	0	0.613257	11.37	7.9988	1.2527	3.61956	-0.0275117	17.9526
Tumor 3	Expected	0.140252	0.712576	78.7657	40.2649	97.9934	0.140252	0.845967	80.7439	41.1442	97.9436
	Maximum	0.161202	0.888609	81.4621	42.009	98.2258	0.221658	1.02506	83.8712	42.9568	98.4077
	Minimum	0.0736782	0.560461	74.5937	38.2565	96.9755	0.140252	0.630747	77.0423	39.0464	97.3047	Grey decrease	White decrease	Tumor decrease
	Difference	0.0875238	0.328148	6.8684	3.7525	1.2503	0.081406	0.394313	6.8289	3.9104	1.103	0.575098	-4.20786	11.7812
Tumor 4	Expected	24.8758	14.995	115.078	84.7532	97.967	24.7838	14.9359	114.848	84.549	97.9468
	Maximum	25.7886	15.0952	115.856	85.4222	98.0967	25.7103	15.0238	115.605	85.263	98.0874
	Minimum	23.7923	14.8028	113.944	83.7824	97.4056	23.6214	14.756	113.669	83.5352	97.3686	Grey decrease	White decrease	Tumor decrease
	Difference	1.9963	0.2924	1.912	1.6398	0.6911	2.0889	0.2678	1.936	1.7278	0.7188	-1.25523	-5.36651	-4.0081
Tumor 5	Expected	8.01764	8.53452	90.3327	69.7535	97.9839	8.20057	8.63869	90.6079	70.1956	98.023
	Maximum	8.76255	9.13423	92.0091	71.4207	98.262	8.9774	9.2494	92.1846	71.6278	98.3043
	Minimum	7.14142	7.94282	88.2682	68.0255	97.4047	7.22921	7.98275	88.5496	68.2526	97.4306	Grey decrease	White decrease	Tumor decrease
	Difference	1.62113	1.19141	3.7409	3.3952	0.8573	1.74819	1.26665	3.635	3.3752	0.8737	2.83087	0.589067	-1.91298
Tumor 6	Expected	3.37529	3.79245	112.08	62.7441	97.965	3.49261	4.09106	112.895	64.46	98.0025
	Maximum	3.73109	4.0339	115.778	65.6329	98.3395	4.05438	4.31353	115.994	66.4927	98.6363
	Minimum	3.12809	3.48606	107.972	59.9423	96.8598	3.13843	3.82616	108.309	61.5259	97.2888	Grey decrease	White decrease	Tumor decrease
	Difference	0.603	0.54784	7.806	5.6906	1.4797	0.91595	0.48737	7.685	4.9668	1.3475	1.55009	12.7192	8.93424
Tumor 7	Expected	23.2854	10.5204	117.509	92.4243	97.9415	22.6733	10.5341	117.699	93.0169	97.922
	Maximum	24.2089	10.9039	118.976	94.3199	98.1108	23.773	10.8969	119.141	94.882	98.1108
	Minimum	21.9834	9.98173	115.27	89.8822	97.5875	21.515	9.98558	115.419	90.9131	97.6162	Grey decrease	White decrease	Tumor decrease
	Difference	2.2255	0.92217	3.706	4.4377	0.5233	2.258	0.91132	3.722	3.9689	0.4946	-0.431732	10.564	5.48443
Tumor 8	Expected	0.205377	0.248563	44.1	52.4143	98.0025	0.218768	0.258967	44.0027	52.8025	97.9163
	Maximum	0.285448	0.324739	45.3426	53.8287	98.344	0.387134	0.312389	45.2694	54.4117	98.5872
	Minimum	0.108306	0.193223	42.578	50.3909	97.176	0.159819	0.204191	42.4438	50.9905	97.5588	Grey decrease	White decrease	Tumor decrease
	Difference	0.177142	0.131516	2.7646	3.4378	1.168	0.227315	0.108198	2.8256	3.4212	1.0284	-2.20647	0.482867	11.9521
Tumor 9	Expected	14.6007	7.27097	55.1655	35.6767	97.9676	15.3757	7.5928	56.6264	35.8728	98.0201
	Maximum	15.3589	7.58842	57.0371	36.6027	98.2975	16.1288	7.84955	58.5073	36.9032	98.4413
	Minimum	13.6814	6.88454	53.2916	34.6268	97.5599	14.4123	7.21853	54.4816	34.7338	97.709	Grey decrease	White decrease	Tumor decrease
	Difference	1.6775	0.70388	3.7455	1.9759	0.7376	1.7165	0.63102	4.0257	2.1694	0.7323	-7.48098	-9.79301	0.718547
Average	Expected	8.41603	5.52379	100.103	68.9276	97.9713	8.48302	5.65924	101.125	69.9021	97.9732
	Maximum	8.86675	5.80971	102.64	70.962	98.2648	8.99377	5.92523	103.616	71.8923	98.3878
	Minimum	7.89737	5.1998	96.7848	66.5321	97.2554	7.93581	5.32441	97.8371	67.5043	97.4718	Grey decrease	White decrease	Tumor decrease
	Difference	0.969383	0.609906	5.85493	4.42986	1.00936	1.05796	0.600816	5.77913	4.38802	0.916056	1.29463	0.94435	9.24352
Maximum Difference Achieved		2.2255	1.19141	11.797	7.9966	1.5268	2.258	1.26665	11.37	7.9988	1.3475
Minimum Difference Achieved		0	0.131516	1.912	1.6398	0.5233	0	0.108198	1.936	1.7278	0.4946
Maximum Tumor Coverage						98.4528					98.6363
Minimum Tumor Coverage						96.8598					97.2888
		Baseline					Max+Min
Tumor Model		Skull	CSF	Grey Matter v100 (unit_length^3)	White Matter v100 (unit_length^3)	Tumor v100 (%)	Skull	CSF	Grey Matter v100 (unit_length^3)	White Matter v100 (unit_length^3)	Tumor v100 (%)
Tumor 1	Expected	1.23894	2.74016	94.9794	55.1633	97.9645	1.45731	3.06759	98.8128	57.4864	97.9733
	Maximum	1.49919	3.12247	100.42	57.7543	98.2539	1.68634	3.35296	104.128	60.2363	98.3411
	Minimum	1.16284	2.31671	89.1339	51.8656	97.4038	1.20095	2.62554	92.674	54.014	97.6476	Grey decrease	White decrease	Tumor decrease
	Difference	0.33635	0.80576	11.2861	5.8887	0.8501	0.48539	0.72742	11.454	6.2223	0.6935	-1.48767	-5.66509	18.4214
Tumor 2	Expected	0.00491407	0.899495	66.4408	43.0229	97.9564	0.00491407	0.968058	68.5449	44.4204	98.0108
	Maximum	0.00491407	1.19593	70.5761	45.7773	98.4528	0.00491407	1.30348	72.5661	47.1125	98.5745
	Minimum	0.00491407	0.629897	61.3543	39.7751	96.926	0.00491407	0.690223	63.0525	40.7478	97.3218	Grey decrease	White decrease	Tumor decrease				Nominal Optimization			Uncertainty-Aware Optimization
	Difference	0	0.566033	9.2218	6.0022	1.5268	0	0.613257	9.5136	6.3647	1.2527	-3.16424	-6.03945	17.9526			Power allocation	White Matter (mm^3)	Grey Matter (mm^3)	Tumor (%)	White Matter (mm^3)	Grey Matter (mm^3)	Tumor (%)
Tumor 3	Expected	0.140252	0.712576	39.2655	19.3546	97.9934	0.140252	0.845967	41.3126	20.0795	97.9436					Average between 9 tumor models	Nominal
	Maximum	0.161202	0.888609	42.3828	20.6757	98.2258	0.221658	1.02506	44.3776	21.5204	98.4077						Maximum
	Minimum	0.0736782	0.560461	35.5075	17.6325	96.9755	0.140252	0.630747	37.3216	18.3848	97.3047	Grey decrease	White decrease	Tumor decrease			Minimum
	Difference	0.0875238	0.328148	6.8753	3.0432	1.2503	0.081406	0.394313	7.056	3.1356	1.103	-2.62825	-3.03628	11.7812			Difference
Tumor 4	Expected	24.8758	14.995	97.2925	70.8763	97.967	24.7838	14.9359	97.3326	70.8969	97.9468					Max Dosage Achieved
	Maximum	25.7886	15.0952	99.1379	72.2862	98.0967	25.7103	15.0238	99.1777	72.1289	98.0874					Min Dosage Achieved
	Minimum	23.7923	14.8028	94.7759	69.2183	97.4056	23.6214	14.756	94.7697	69.313	97.3686	Grey decrease	White decrease	Tumor decrease
	Difference	1.9963	0.2924	4.362	3.0679	0.6911	2.0889	0.2678	4.408	2.8159	0.7188	-1.05456	8.21409	-4.0081
Tumor 5	Expected	8.01764	8.53452	67.5885	48.018	97.9839	8.20057	8.63869	67.9246	48.2918	98.023
	Maximum	8.76255	9.13423	69.3162	49.6285	98.262	8.9774	9.2494	69.6858	49.9743	98.3043
	Minimum	7.14142	7.94282	65.7011	46.3024	97.4047	7.22921	7.98275	66.0285	46.6416	97.4306	Grey decrease	White decrease	Tumor decrease
	Difference	1.62113	1.19141	3.6151	3.3261	0.8573	1.74819	1.26665	3.6573	3.3327	0.8737	-1.16733	-0.198431	-1.91298
Tumor 6	Expected	3.37529	3.79245	69.2141	34.4423	97.965	3.49261	4.09106	69.9936	35.1567	98.0025
	Maximum	3.73109	4.0339	72.4297	36.265	98.3395	4.05438	4.31353	73.4142	36.9997	98.6363
	Minimum	3.12809	3.48606	65.2029	32.3675	96.8598	3.13843	3.82616	65.84	33.008	97.2888	Grey decrease	White decrease	Tumor decrease
	Difference	0.603	0.54784	7.2268	3.8975	1.4797	0.91595	0.48737	7.5742	3.9917	1.3475	-4.80711	-2.41693	8.93424
Tumor 7	Expected	23.2854	10.5204	92.6362	66.8646	97.9415	22.6733	10.5341	92.1028	67.424	97.922
	Maximum	24.2089	10.9039	94.5907	68.6206	98.1108	23.773	10.8969	94.2198	69.2053	98.1108
	Minimum	21.9834	9.98173	90.2759	64.4099	97.5875	21.515	9.98558	89.783	65.066	97.6162	Grey decrease	White decrease	Tumor decrease
	Difference	2.2255	0.92217	4.3148	4.2107	0.5233	2.258	0.91132	4.4368	4.1393	0.4946	-2.82748	1.69568	5.48443
Tumor 8	Expected	0.205377	0.248563	27.5372	32.7239	98.0025	0.218768	0.258967	27.8609	33.3336	97.9163
	Maximum	0.285448	0.324739	28.694	34.0396	98.344	0.387134	0.312389	28.9376	34.4893	98.5872
	Minimum	0.108306	0.193223	25.9611	31.2034	97.176	0.159819	0.204191	26.2325	31.5873	97.5588	Grey decrease	White decrease	Tumor decrease
	Difference	0.177142	0.131516	2.7329	2.8362	1.168	0.227315	0.108198	2.7051	2.902	1.0284	1.01723	-2.32001	11.9521
Tumor 9	Expected	14.6007	7.27097	35.4361	23.9653	97.9676	15.3757	7.5928	36.4829	24.193	98.0201
	Maximum	15.3589	7.58842	36.7393	24.7449	98.2975	16.1288	7.84955	37.834	24.8524	98.4413
	Minimum	13.6814	6.88454	33.9208	22.9254	97.5599	14.4123	7.21853	34.862	23.046	97.709	Grey decrease	White decrease	Tumor decrease
	Difference	1.6775	0.70388	2.8185	1.8195	0.7376	1.7165	0.63102	2.972	1.8064	0.7323	-5.44616	0.719978	0.718547
Average	Nominal	8.41603	5.52379	65.5989	43.8257	97.9713	8.48302	5.65924	66.7075	44.5869	97.9732
	Maximum	8.86675	5.80971	68.2541	45.5325	98.2648	8.99377	5.92523	69.3712	46.2799	98.3878
	Minimum	7.89737	5.1998	62.4259	41.7445	97.2554	7.93581	5.32441	63.396	42.4232	97.4718	Grey decrease	White decrease	Tumor decrease
	Difference	0.969383	0.609906	5.82814	3.788	1.00936	1.05796	0.600816	5.97522	3.85673	0.916056	-2.52358	-1.8145	9.24352
Maximum Difference Achieved		2.2255	1.19141	11.2861	6.0022	1.5268	2.258	1.26665	11.454	6.3647	1.3475
Minimum Difference Achieved		0	0.131516	2.7329	1.8195	0.5233	0	0.108198	2.7051	1.8064	0.4946
Maximum Tumor Coverage						98.4528					98.6363
Minimum Tumor Coverage						96.8598					97.2888

## Sheet: Max+Min Result 10%
		Baseline					Max+Min
Tumor Model		Skull	CSF	Grey Matter v100 (unit_length^3)	White Matter v100 (unit_length^3)	Tumor v100 (%)	Skull	CSF	Grey Matter v100 (unit_length^3)	White Matter v100 (unit_length^3)	Tumor v100 (%)
Tumor 1	Expected	1.23894	2.74016	157.63	95.0463	97.9645	1.39373	2.98516	159.43	97.5011	97.9584
	Maximum	1.35804	2.93943	159.996	96.6014	98.1435	1.4683	3.11595	161.966	99.3572	98.1833
	Minimum	1.18463	2.56486	155.068	93.1756	97.6456	1.2196	2.81403	156.695	95.5543	97.7643	Grey decrease	White decrease	Tumor decrease
	Difference	0.17341	0.37457	4.928	3.4258	0.4979	0.2487	0.30192	5.271	3.8029	0.419	-6.96023	-11.0076	15.8466
Tumor 2	Expected	0.00491407	0.899495	130.265	87.2707	97.9564	0.00491407	0.936596	132.698	89.3115	98.0228
	Maximum	0.00491407	1.01318	132.953	89.2244	98.3504	0.00491407	1.03891	135.665	91.2965	98.4387
	Minimum	0.00491407	0.715215	126.92	85.1986	97.4349	0.00491407	0.7795	129.858	87.1825	97.6997	Grey decrease	White decrease	Tumor decrease
	Difference	0	0.297965	6.033	4.0258	0.9155	0	0.25941	5.807	4.114	0.739	3.74606	-2.19087	19.2791
Tumor 3	Expected	0.140252	0.712576	78.7657	40.2649	97.9934	0.140252	0.854298	80.8187	41.3574	97.9477
	Maximum	0.140252	0.819756	80.2226	41.1507	98.1687	0.176942	0.944743	82.3	42.3552	98.2901
	Minimum	0.140252	0.606775	76.941	39.3586	97.2636	0.140252	0.760721	79.0802	40.1759	97.6486	Grey decrease	White decrease	Tumor decrease
	Difference	0	0.212981	3.2816	1.7921	0.9051	0.03669	0.184022	3.2198	2.1793	0.6415	1.88323	-21.6059	29.1239
Tumor 4	Expected	24.8758	14.995	115.078	84.7532	97.967	25.0665	15.0118	115.223	84.8171	98.0664
	Maximum	25.4112	15.0496	115.513	85.1038	98.0704	25.5353	15.0623	115.613	85.2148	98.0704
	Minimum	24.3956	14.94	114.581	84.2933	97.6097	24.5841	14.9566	114.742	84.46	97.7545	Grey decrease	White decrease	Tumor decrease
	Difference	1.0156	0.1096	0.932	0.8105	0.4607	0.9512	0.1057	0.871	0.7548	0.3159	6.54506	6.8723	31.4304
Tumor 5	Expected	8.01764	8.53452	90.3327	69.7535	97.9839	8.1142	8.80619	90.9856	70.8884	97.9996
	Maximum	8.38162	8.81864	91.1918	70.8	98.2239	8.61606	9.05439	91.7566	71.5353	98.3662
	Minimum	7.51705	8.26947	89.42	68.8298	97.6737	7.53553	8.43439	90.0189	69.9967	97.7466	Grey decrease	White decrease	Tumor decrease
	Difference	0.86457	0.54917	1.7718	1.9702	0.5502	1.08053	0.62	1.7377	1.5386	0.6196	1.9246	21.9064	-12.6136
Tumor 6	Expected	3.37529	3.79245	112.08	62.7441	97.9874	3.64796	4.14982	113.581	65.0077	97.9495
	Maximum	3.59012	3.91959	114.115	64.3838	98.1398	3.78127	4.24391	115.28	65.9734	98.6027
	Minimum	3.28379	3.6239	109.979	61.378	97.1378	3.30536	4.05379	111.679	63.6549	97.7859	Grey decrease	White decrease	Tumor decrease
	Difference	0.30633	0.29569	4.136	3.0058	1.002	0.47591	0.19012	3.601	2.3185	0.8168	12.9352	22.8658	18.483
Tumor 7	Expected	23.2854	10.5204	117.509	92.4243	97.9415	23.0207	10.3385	116.966	91.7256	97.9735
	Maximum	23.7298	10.7094	118.355	93.4431	98.0236	23.5183	10.5744	117.794	92.7149	98.0926
	Minimum	22.6378	10.2613	116.486	91.3201	97.6883	22.346	10.1549	115.843	90.6669	97.7835	Grey decrease	White decrease	Tumor decrease
	Difference	1.092	0.4481	1.869	2.123	0.3353	1.1723	0.4195	1.951	2.048	0.3091	-4.38737	3.53274	7.8139
Tumor 8	Expected	0.205377	0.248563	44.1	52.4143	98.0025	0.266678	0.260812	44.5652	53.1057	98.0547
	Maximum	0.237538	0.28854	44.7148	53.1806	98.1387	0.285448	0.299163	45.1974	53.9621	98.3045
	Minimum	0.159819	0.232987	43.416	51.5786	97.5663	0.189686	0.238603	43.7958	52.2826	97.6743	Grey decrease	White decrease	Tumor decrease
	Difference	0.077719	0.055553	1.2988	1.602	0.5724	0.095762	0.06056	1.4016	1.6795	0.6302	-7.915	-4.8377	-10.0978
Tumor 9	Expected	14.6007	7.27097	55.1655	35.6767	97.9676	14.9372	7.42703	55.9719	35.8607	97.9194
	Maximum	14.8054	7.41806	56.0027	36.1735	97.9676	15.4242	7.61724	57.0233	36.449	98.2975
	Minimum	14.1505	7.07928	54.2579	35.1464	97.6734	14.6029	7.28601	55.0046	35.3588	97.8218	Grey decrease	White decrease	Tumor decrease
	Difference	0.6549	0.33878	1.7448	1.0271	0.2942	0.8213	0.33123	2.0187	1.0902	0.4757	-15.6981	-6.14351	-61.6927
Average	Expected	8.41603	5.52379	100.103	68.9276	97.9738	8.51024	5.64113	101.138	69.9528	97.988
	Maximum	8.62876	5.66402	101.452	70.0068	98.1363	8.75675	5.77233	102.511	70.9843	98.294
	Minimum	8.16382	5.36598	98.5632	67.8088	97.5215	8.21426	5.49762	99.6352	68.8147	97.7421	Grey decrease	White decrease	Tumor decrease
	Difference	0.464948	0.298045	2.88833	2.19803	0.614811	0.542488	0.274718	2.87542	2.16953	0.551867	0.447009	1.29661	10.238
Maximum Difference Achieved		1.092	0.54917	6.033	4.0258	1.002	1.1723	0.62	5.807	4.114	0.8168
Minimum Difference Achieved		0	0.055553	0.932	0.8105	0.2942	0	0.06056	0.871	0.7548	0.3091
Maximum Tumor Coverage						98.3504					98.6027
Minimum Tumor Coverage						97.1378					97.6486
		Baseline					Max+Min
Tumor Model		Skull	CSF	Grey Matter v100 (unit_length^3)	White Matter v100 (unit_length^3)	Tumor v100 (%)	Skull	CSF	Grey Matter v100 (unit_length^3)	White Matter v100 (unit_length^3)	Tumor v100 (%)
Tumor 1	Expected	1.23894	2.74016	94.9794	55.1633	97.9645	1.39373	2.98516	96.4671	57.1967	97.9584
	Maximum	1.35804	2.93943	97.8911	56.5818	98.1435	1.4683	3.11595	99.0039	58.7802	98.1833
	Minimum	1.18463	2.56486	92.2527	53.7164	97.6456	1.2196	2.81403	93.5743	55.5071	97.7643	Grey decrease	White decrease	Tumor decrease
	Difference	0.17341	0.37457	5.6384	2.8654	0.4979	0.2487	0.30192	5.4296	3.2731	0.419	3.70318	-14.2284	15.8466
Tumor 2	Expected	0.00491407	0.899495	66.4408	43.0229	97.9564	0.00491407	0.936596	67.9089	44.131	98.0228
	Maximum	0.00491407	1.01318	68.3458	44.5529	98.3504	0.00491407	1.03891	70.2517	45.7238	98.4387
	Minimum	0.00491407	0.715215	63.7961	41.3829	97.4349	0.00491407	0.7795	65.6517	42.4232	97.6997	Grey decrease	White decrease	Tumor decrease				Nominal Optimization			Uncertainty-Aware Optimization
	Difference	0	0.297965	4.5497	3.17	0.9155	0	0.25941	4.6	3.3006	0.739	-1.10557	-4.11987	19.2791			Power allocation	White Matter (mm^3)	Grey Matter (mm^3)	Tumor (%)	White Matter (mm^3)	Grey Matter (mm^3)	Tumor (%)
Tumor 3	Expected	0.140252	0.712576	39.2655	19.3546	97.9934	0.140252	0.854298	41.4793	20.1156	97.9477					Average between 9 tumor models	Nominal
	Maximum	0.140252	0.819756	40.834	19.9929	98.1687	0.176942	0.944743	43.146	21.0166	98.2901						Maximum
	Minimum	0.140252	0.606775	37.3778	18.5321	97.2636	0.140252	0.760721	39.6467	19.1464	97.6486	Grey decrease	White decrease	Tumor decrease			Minimum
	Difference	0	0.212981	3.4562	1.4608	0.9051	0.03669	0.184022	3.4993	1.8702	0.6415	-1.24703	-28.0257	29.1239			Difference
Tumor 4	Expected	24.8758	14.995	97.2925	70.8763	97.967	25.0665	15.0118	97.6521	71.0873	98.0664					Max Dosage Achieved
	Maximum	25.4112	15.0496	98.2416	71.5829	98.0704	25.5353	15.0623	98.6486	71.8368	98.0704					Min Dosage Achieved
	Minimum	24.3956	14.94	96.1301	70.0447	97.6097	24.5841	14.9566	96.4638	70.3939	97.7545	Grey decrease	White decrease	Tumor decrease
	Difference	1.0156	0.1096	2.1115	1.5382	0.4607	0.9512	0.1057	2.1848	1.4429	0.3159	-3.47147	6.19555	31.4304
Tumor 5	Expected	8.01764	8.53452	67.5885	48.018	97.9839	8.1142	8.80619	68.4791	49.2152	97.9996
	Maximum	8.38162	8.81864	68.5207	48.7255	98.2239	8.61606	9.05439	69.2927	49.8726	98.3662
	Minimum	7.51705	8.26947	66.7421	47.2897	97.6737	7.53553	8.43439	67.4595	48.2832	97.7466	Grey decrease	White decrease	Tumor decrease
	Difference	0.86457	0.54917	1.7786	1.4358	0.5502	1.08053	0.62	1.8332	1.5894	0.6196	-3.06983	-10.6979	-12.6136
Tumor 6	Expected	3.37529	3.79245	69.2141	34.4423	97.9874	3.64796	4.14982	70.7157	35.7249	97.9495
	Maximum	3.59012	3.91959	71.0206	35.2787	98.1398	3.78127	4.24391	72.4392	36.6978	98.6027
	Minimum	3.28379	3.6239	67.2731	33.4056	97.1378	3.30536	4.05379	68.771	34.739	97.7859	Grey decrease	White decrease	Tumor decrease
	Difference	0.30633	0.29569	3.7475	1.8731	1.002	0.47591	0.19012	3.6682	1.9588	0.8168	2.11608	-4.5753	18.483
Tumor 7	Expected	23.2854	10.5204	92.6362	66.8646	97.9415	23.0207	10.3385	92.0609	66.1313	97.9735
	Maximum	23.7298	10.7094	93.6822	67.8898	98.0236	23.5183	10.5744	93.0293	67.253	98.0926
	Minimum	22.6378	10.2613	91.5611	65.7195	97.6883	22.346	10.1549	90.9008	65.161	97.7835	Grey decrease	White decrease	Tumor decrease
	Difference	1.092	0.4481	2.1211	2.1703	0.3353	1.1723	0.4195	2.1285	2.092	0.3091	-0.348876	3.6078	7.8139
Tumor 8	Expected	0.205377	0.248563	27.5372	32.7239	98.0025	0.266678	0.260812	28.1395	33.7034	98.0547
	Maximum	0.237538	0.28854	28.1129	33.4871	98.1387	0.285448	0.299163	28.7384	34.4607	98.3045
	Minimum	0.159819	0.232987	26.7685	32.0721	97.5663	0.189686	0.238603	27.4065	32.9216	97.6743	Grey decrease	White decrease	Tumor decrease
	Difference	0.077719	0.055553	1.3444	1.415	0.5724	0.095762	0.06056	1.3319	1.5391	0.6302	0.929783	-8.77032	-10.0978
Tumor 9	Expected	14.6007	7.27097	35.4361	23.9653	97.9676	14.9372	7.42703	36.1091	24.2484	97.9194
	Maximum	14.8054	7.41806	36.1095	24.3853	97.9676	15.4242	7.61724	36.7571	24.6603	98.2975
	Minimum	14.1505	7.07928	34.682	23.4423	97.6734	14.6029	7.28601	35.2544	23.7601	97.8218	Grey decrease	White decrease	Tumor decrease
	Difference	0.6549	0.33878	1.4275	0.943	0.2942	0.8213	0.33123	1.5027	0.9002	0.4757	-5.26795	4.53871	-61.6927
Average	Expected	8.41603	5.52379	65.5989	43.8257	97.9738	8.51024	5.64113	66.5569	44.6171	97.988
	Maximum	8.62876	5.66402	66.9732	44.7197	98.1363	8.75675	5.77233	67.923	45.5891	98.294
	Minimum	8.16382	5.36598	64.0648	42.845	97.5215	8.21426	5.49762	65.0143	43.5928	97.7421	Grey decrease	White decrease	Tumor decrease
	Difference	0.464948	0.298045	2.90832	1.87462	0.614811	0.542488	0.274718	2.90869	1.99626	0.551867	-0.0126075	-6.48842	10.238
Maximum Difference Achieved		1.092	0.54917	5.6384	3.17	1.002	1.1723	0.62	5.4296	3.3006	0.8168
Minimum Difference Achieved		0	0.055553	1.3444	0.943	0.2942	0	0.06056	1.3319	0.9002	0.3091
Maximum Tumor Coverage						98.3504					98.6027
Minimum Tumor Coverage						97.1378					97.6486

## Sheet: Max+Min Result 5%
		Baseline					Max+Min
Tumor Model		Skull	CSF	Grey Matter v100 (unit_length^3)	White Matter v100 (unit_length^3)	Tumor v100 (%)	Skull	CSF	Grey Matter v100 (unit_length^3)	White Matter v100 (unit_length^3)	Tumor v100 (%)
Tumor 1	Expected	1.23894	2.74016	157.63	95.0463	97.9645	1.25769	2.79594	158.313	95.6132	97.9115
	Maximum	1.23894	2.81321	158.736	95.7859	98.0694	1.34704	2.92118	159.48	96.5623	98.0794
	Minimum	1.23894	2.66183	156.348	94.1896	97.7329	1.23894	2.7186	156.791	94.6711	97.8574	Grey decrease	White decrease	Tumor decrease
	Difference	0	0.15138	2.388	1.5963	0.3365	0.1081	0.20258	2.689	1.8912	0.222	-12.6047	-18.474	34.0267
Tumor 2	Expected	0.00491407	0.899495	130.265	87.2707	97.9564	0.00491407	0.938024	133.544	89.9565	98.0331
	Maximum	0.00491407	0.938103	131.598	88.3397	98.193	0.00491407	1.00076	135.124	90.8426	98.3419
	Minimum	0.00491407	0.798912	128.909	86.2019	97.5117	0.00491407	0.879221	131.813	88.6647	97.8639	Grey decrease	White decrease	Tumor decrease
	Difference	0	0.139191	2.689	2.1378	0.6813	0	0.121539	3.311	2.1779	0.478	-23.1313	-1.87576	29.84
Tumor 3	Expected	0.140252	0.712576	78.7657	40.2649	97.9934	0.140252	0.852652	80.8485	41.5229	97.9725
	Maximum	0.140252	0.785299	79.5007	40.6102	98.0656	0.176942	0.889812	81.4656	42.1106	98.2364
	Minimum	0.140252	0.64843	77.8974	39.8318	97.4515	0.140252	0.808088	79.765	41.0068	97.9016	Grey decrease	White decrease	Tumor decrease
	Difference	0	0.136869	1.6033	0.7784	0.6141	0.03669	0.081724	1.7006	1.1038	0.3348	-6.06873	-41.8037	45.4812
Tumor 4	Expected	24.8758	14.995	115.078	84.7532	97.967	25.1931	15.0952	115.563	85.0617	97.9594
	Maximum	25.1126	15.0238	115.32	84.8745	98.0664	25.3888	15.1355	115.73	85.1909	98.1482
	Minimum	24.703	14.9682	114.889	84.5525	97.8302	24.9561	15.0823	115.325	84.8346	97.8544	Grey decrease	White decrease	Tumor decrease
	Difference	0.4096	0.0556	0.431	0.322	0.2362	0.4327	0.0532	0.405	0.3563	0.2938	6.03248	-10.6522	-24.3861
Tumor 5	Expected	8.01764	8.53452	90.3327	69.7535	97.9839	8.05097	8.71013	90.6419	70.412	97.9355
	Maximum	8.22607	8.6912	90.7425	70.2684	98.1283	8.32795	8.84112	91.1241	70.8407	98.1623
	Minimum	7.71441	8.43221	89.9063	69.2563	97.7183	7.72917	8.47553	90.199	69.9502	97.855	Grey decrease	White decrease	Tumor decrease
	Difference	0.51166	0.25899	0.8362	1.0121	0.41	0.59878	0.36559	0.9251	0.8905	0.3073	-10.6314	12.0146	25.0488
Tumor 6	Expected	3.37529	3.79245	112.08	62.7441	97.965	3.64796	4.1719	113.958	65.297	97.9626
	Maximum	3.43139	3.86816	113.153	63.5766	98.0909	3.64796	4.22294	114.872	65.8078	98.4225
	Minimum	3.2883	3.69513	111.267	62.0088	97.2526	3.53099	4.12886	112.998	64.7597	97.8956	Grey decrease	White decrease	Tumor decrease
	Difference	0.14309	0.17303	1.886	1.5678	0.8383	0.11697	0.09408	1.874	1.0481	0.5269	0.636267	33.1484	37.1466
Tumor 7	Expected	23.2854	10.5204	117.509	92.4243	97.9415	23.2275	10.4116	116.627	91.8189	97.9202
	Maximum	23.4871	10.6267	117.995	92.8772	98.0236	23.4659	10.5409	117.166	92.3133	98.0895
	Minimum	22.9667	10.3961	116.911	91.8983	97.7694	22.9002	10.2835	116.154	91.3056	97.8472	Grey decrease	White decrease	Tumor decrease
	Difference	0.5204	0.2306	1.084	0.9789	0.2542	0.5657	0.2574	1.012	1.0077	0.2423	6.64207	-2.94208	4.68135
Tumor 8	Expected	0.205377	0.248563	44.1	52.4143	98.0025	0.285448	0.27685	44.8321	53.3357	97.9014
	Maximum	0.224147	0.273042	44.4511	52.7697	98.0249	0.285448	0.295196	45.1567	53.7944	98.3181
	Minimum	0.159819	0.24249	43.6934	51.9989	97.7106	0.21832	0.25782	44.4091	52.9851	97.8224	Grey decrease	White decrease	Tumor decrease
	Difference	0.064328	0.030552	0.7577	0.7708	0.3143	0.067128	0.037376	0.7476	0.8093	0.4957	1.33298	-4.99481	-57.7156
Tumor 9	Expected	14.6007	7.27097	55.1655	35.6767	97.9676	14.6819	7.35535	55.8492	35.9732	97.9725
	Maximum	14.6984	7.35516	55.5166	35.8814	97.9676	14.8282	7.43242	56.3502	36.2848	98.286
	Minimum	14.3368	7.15861	54.7185	35.3599	97.6848	14.4821	7.28521	55.3115	35.8054	97.9194	Grey decrease	White decrease	Tumor decrease
	Difference	0.3616	0.19655	0.7981	0.5215	0.2828	0.3461	0.14721	1.0387	0.4794	0.3666	-30.1466	8.07287	-29.6322
Average	Expected	8.41603	5.52379	100.103	68.9276	97.9713	8.49886	5.62307	101.131	69.8879	97.9521
	Maximum	8.50709	5.59719	100.779	69.4426	98.07	8.60813	5.69776	101.83	70.4164	98.2316
	Minimum	8.28368	5.44466	99.3933	68.3664	97.6291	8.35567	5.54657	100.307	69.3315	97.8685	Grey decrease	White decrease	Tumor decrease
	Difference	0.223409	0.152529	1.38592	1.07618	0.440856	0.252463	0.151189	1.52256	1.08491	0.363044	-9.85866	-0.811514	17.65
Maximum Difference Achieved		0.5204	0.25899	2.689	2.1378	0.8383	0.59878	0.36559	3.311	2.1779	0.5269
Minimum Difference Achieved		0	0.030552	0.431	0.322	0.2362	0	0.037376	0.405	0.3563	0.222
Maximum Tumor Coverage						98.193					98.4225
Minimum Tumor Coverage						97.2526					97.8224
		Baseline					Max+Min
Tumor Model		Skull	CSF	Grey Matter v100 (unit_length^3)	White Matter v100 (unit_length^3)	Tumor v100 (%)	Skull	CSF	Grey Matter v100 (unit_length^3)	White Matter v100 (unit_length^3)	Tumor v100 (%)
Tumor 1	Expected	1.23894	2.74016	94.9794	55.1633	97.9645	1.25769	2.79594	95.4546	55.6709	97.9115
	Maximum	1.23894	2.81321	96.4639	55.8992	98.0694	1.34704	2.92118	97.0504	56.4286	98.0794
	Minimum	1.23894	2.66183	93.5413	54.3937	97.7329	1.23894	2.7186	94.2259	54.9089	97.8574	Grey decrease	White decrease	Tumor decrease
	Difference	0	0.15138	2.9226	1.5055	0.3365	0.1081	0.20258	2.8245	1.5197	0.222	3.3566	-0.943208	34.0267
Tumor 2	Expected	0.00491407	0.899495	66.4408	43.0229	97.9564	0.00491407	0.938024	68.3165	44.4622	98.0331
	Maximum	0.00491407	0.938103	67.3938	43.895	98.193	0.00491407	1.00076	69.3236	45.2497	98.3419
	Minimum	0.00491407	0.798912	65.1234	42.2199	97.5117	0.00491407	0.879221	67.2134	43.7382	97.8639	Grey decrease	White decrease	Tumor decrease				Nominal Optimization			Uncertainty-Aware Optimization
	Difference	0	0.139191	2.2704	1.6751	0.6813	0	0.121539	2.1102	1.5115	0.478	7.05603	9.76658	29.84			Power allocation	White Matter (mm^3)	Grey Matter (mm^3)	Tumor (%)	White Matter (mm^3)	Grey Matter (mm^3)	Tumor (%)
Tumor 3	Expected	0.140252	0.712576	39.2655	19.3546	97.9934	0.140252	0.852652	41.5031	20.3478	97.9725					Average between 9 tumor models	Nominal
	Maximum	0.140252	0.785299	40.0719	19.6486	98.0656	0.176942	0.889812	42.4775	20.8043	98.2364						Maximum
	Minimum	0.140252	0.64843	38.1359	18.9823	97.4515	0.140252	0.808088	40.7226	19.8087	97.9016	Grey decrease	White decrease	Tumor decrease			Minimum
	Difference	0	0.136869	1.936	0.6663	0.6141	0.03669	0.081724	1.7549	0.9956	0.3348	9.35434	-49.4222	45.4812			Difference
Tumor 4	Expected	24.8758	14.995	97.2925	70.8763	97.967	25.1931	15.0952	97.6387	71.1966	97.9594					Max Dosage Achieved
	Maximum	25.1126	15.0238	97.7983	71.197	98.0664	25.3888	15.1355	98.1385	71.4858	98.1482					Min Dosage Achieved
	Minimum	24.703	14.9682	96.7561	70.5696	97.8302	24.9561	15.0823	97.0955	70.7671	97.8544	Grey decrease	White decrease	Tumor decrease
	Difference	0.4096	0.0556	1.0422	0.6274	0.2362	0.4327	0.0532	1.043	0.7187	0.2938	-0.0767607	-14.5521	-24.3861
Tumor 5	Expected	8.01764	8.53452	67.5885	48.018	97.9839	8.05097	8.71013	68.0594	48.5952	97.9355
	Maximum	8.22607	8.6912	68.0612	48.3143	98.1283	8.32795	8.84112	68.4569	48.9935	98.1623
	Minimum	7.71441	8.43221	67.1851	47.6036	97.7183	7.72917	8.47553	67.5922	48.2284	97.855	Grey decrease	White decrease	Tumor decrease
	Difference	0.51166	0.25899	0.8761	0.7107	0.41	0.59878	0.36559	0.8647	0.7651	0.3073	1.30122	-7.65443	25.0488
Tumor 6	Expected	3.37529	3.79245	69.2141	34.4423	97.965	3.64796	4.1719	70.9852	36.1505	97.9626
	Maximum	3.43139	3.86816	70.1327	34.8268	98.0909	3.64796	4.22294	71.9527	36.518	98.4225
	Minimum	3.2883	3.69513	68.163	33.9701	97.2526	3.53099	4.12886	70.1795	35.558	97.8956	Grey decrease	White decrease	Tumor decrease
	Difference	0.14309	0.17303	1.9697	0.8567	0.8383	0.11697	0.09408	1.7732	0.96	0.5269	9.97614	-12.0579	37.1466
Tumor 7	Expected	23.2854	10.5204	92.6362	66.8646	97.9415	23.2275	10.4116	92.0693	66.3889	97.9202
	Maximum	23.4871	10.6267	93.2513	67.3655	98.0236	23.4659	10.5409	92.6387	66.9349	98.0895
	Minimum	22.9667	10.3961	92.0821	66.2238	97.7694	22.9002	10.2835	91.6821	65.8048	97.8472	Grey decrease	White decrease	Tumor decrease
	Difference	0.5204	0.2306	1.1692	1.1417	0.2542	0.5657	0.2574	0.9566	1.1301	0.2423	18.1834	1.01603	4.68135
Tumor 8	Expected	0.205377	0.248563	27.5372	32.7239	98.0025	0.285448	0.27685	28.4061	33.9518	97.9014
	Maximum	0.224147	0.273042	27.8488	33.1261	98.0249	0.285448	0.295196	28.6661	34.2388	98.3181
	Minimum	0.159819	0.24249	27.2664	32.445	97.7106	0.21832	0.25782	28.0417	33.5777	97.8224	Grey decrease	White decrease	Tumor decrease
	Difference	0.064328	0.030552	0.5824	0.6811	0.3143	0.067128	0.037376	0.6244	0.6611	0.4957	-7.21154	2.93643	-57.7156
Tumor 9	Expected	14.6007	7.27097	35.4361	23.9653	97.9676	14.6819	7.35535	35.7213	24.3046	97.9725
	Maximum	14.6984	7.35516	35.7973	24.2257	97.9676	14.8282	7.43242	36.1661	24.5434	98.286
	Minimum	14.3368	7.15861	35.1065	23.6795	97.6848	14.4821	7.28521	35.3775	24.1909	97.9194	Grey decrease	White decrease	Tumor decrease
	Difference	0.3616	0.19655	0.6908	0.5462	0.2828	0.3461	0.14721	0.7886	0.3525	0.3666	-14.1575	35.4632	-29.6322
Average	Expected	8.41603	5.52379	65.5989	43.8257	97.9713	8.49886	5.62307	66.4616	44.5632	97.9521
	Maximum	8.50709	5.59719	66.3132	44.2776	98.07	8.60813	5.69776	67.2078	45.0219	98.2316
	Minimum	8.28368	5.44466	64.8178	43.3431	97.6291	8.35567	5.54657	65.7923	44.0647	97.8685	Grey decrease	White decrease	Tumor decrease
	Difference	0.223409	0.152529	1.49549	0.934522	0.440856	0.252463	0.151189	1.41557	0.957144	0.363044	5.34422	-2.42073	17.65
Maximum Difference Achieved		0.5204	0.25899	2.9226	1.6751	0.8383	0.59878	0.36559	2.8245	1.5197	0.5269
Minimum Difference Achieved		0	0.030552	0.5824	0.5462	0.2362	0	0.037376	0.6244	0.3525	0.222
Maximum Tumor Coverage						98.193					98.4225
Minimum Tumor Coverage						97.2526					97.8224

## Sheet: Copy of New Result 1%
		Baseline					Max+Min
Tumor Model		Skull	CSF	Grey Matter v100 (unit_length^3)	White Matter v100 (unit_length^3)	Tumor v100 (%)	Skull	CSF	Grey Matter v100 (unit_length^3)	White Matter v100 (unit_length^3)	Tumor v100 (%)	Grey decrease (%)	White decrease (%)	Tumor decrease (%)
Tumor 1	Expected	1.23894	2.74016	157.63	95.0463	97.9645	1.30733	2.87225	158.595	96.0317	97.9469
	Maximum	1.23894	2.7451	157.795	95.1983	98.0252	1.32416	2.89837	158.773	96.2785	98.0782
	Minimum	1.23894	2.72376	157.447	94.8412	97.8046	1.30733	2.8247	158.415	95.8902	97.9238	Grey decrease	White decrease	Tumor decrease
	Difference	0	0.02134	0.348	0.3571	0.2206	0.01683	0.07367	0.358	0.3883	0.1544	-2.87356	-8.73705	30.0091
Tumor 2	Expected	0.00491407	0.899495	130.265	87.2707	97.9564	0.00491407	0.956923	133.709	90.0681	98.0492
	Maximum	0.00491407	0.903716	130.548	87.5085	98.0416	0.00491407	0.956923	133.953	90.2359	98.2644
	Minimum	0.00491407	0.88029	130.01	87.1531	97.5929	0.00491407	0.94973	133.353	89.8405	98.0013	Grey decrease	White decrease	Tumor decrease
	Difference	0	0.023426	0.538	0.3554	0.4487	0	0.007193	0.6	0.3954	0.2631	-11.5242	-11.2549	41.3639
Tumor 3	Expected	0.140252	0.712576	78.7657	40.2649	97.9934	0.140252	0.819991	80.2883	41.4981	97.9484
	Maximum	0.140252	0.727351	78.9171	40.3367	98.0038	0.140252	0.836027	80.5546	41.7216	98.1172
	Minimum	0.140252	0.701416	78.6673	40.1665	97.6981	0.140252	0.808088	80.0673	41.3579	97.9264	Grey decrease	White decrease	Tumor decrease
	Difference	0	0.025935	0.2498	0.1702	0.3057	0	0.027939	0.4873	0.3637	0.1908	-95.0761	-113.69	37.5859
Tumor 4	Expected	24.8758	14.995	115.078	84.7532	97.967	24.8656	14.9763	115.026	84.7174	97.9089
	Maximum	24.9432	14.9976	115.162	84.7709	98.0664	24.8758	14.995	115.078	84.7532	97.959
	Minimum	24.8656	14.9763	115.026	84.7174	97.9089	24.8017	14.9717	114.971	84.7174	97.9089	Grey decrease	White decrease	Tumor decrease
	Difference	0.0776	0.0213	0.136	0.0535	0.1575	0.0741	0.0233	0.107	0.0358	0.0501	21.3235	33.0841	68.1905
Tumor 5	Expected	8.01764	8.53452	90.3327	69.7535	97.9839	8.2468	8.82399	91.0216	70.6522	97.9355
	Maximum	8.05398	8.57546	90.4357	69.8395	98.079	8.28788	8.84447	91.097	70.8318	98.1873
	Minimum	8.0029	8.5082	90.2657	69.6701	97.7611	8.21006	8.8081	90.9065	70.5926	97.9355	Grey decrease	White decrease	Tumor decrease
	Difference	0.05108	0.06726	0.17	0.1694	0.3179	0.07782	0.03637	0.1905	0.2392	0.2518	-12.0588	-41.2043	20.7927
Tumor 6	Expected	3.37529	3.79245	112.08	62.7441	97.965	3.64796	4.2341	114.261	65.6635	98.0445
	Maximum	3.43139	3.80816	112.385	62.9998	98.0619	3.64796	4.24177	114.44	65.8133	98.3374
	Minimum	3.37529	3.78777	111.934	62.5979	97.4555	3.64796	4.21061	114.14	65.5217	98.0445	Grey decrease	White decrease	Tumor decrease
	Difference	0.0561	0.02039	0.451	0.4019	0.6064	0	0.03116	0.3	0.2916	0.2929	33.4812	27.4446	51.6985
Tumor 7	Expected	23.2854	10.5204	117.509	92.4243	97.9415	23.4741	10.5301	117.306	92.3236	97.9832
	Maximum	23.3506	10.5628	117.564	92.5129	98.0215	23.5153	10.5597	117.407	92.4609	98.0473
	Minimum	23.2294	10.4973	117.362	92.3182	97.7698	23.4247	10.5101	117.128	92.2588	97.9783	Grey decrease	White decrease	Tumor decrease
	Difference	0.1212	0.0655	0.202	0.1947	0.2517	0.0906	0.0496	0.279	0.2021	0.069	-38.1188	-3.80072	72.5864
Tumor 8	Expected	0.205377	0.248563	44.1	52.4143	98.0025	0.250988	0.278524	44.9256	53.6266	97.9044
	Maximum	0.205377	0.261186	44.171	52.46	98.0041	0.269758	0.280271	44.9889	53.7003	98.2619
	Minimum	0.189686	0.245727	44.0098	52.3605	97.7576	0.250988	0.278524	44.8063	53.5937	97.8845	Grey decrease	White decrease	Tumor decrease
	Difference	0.015691	0.015459	0.1612	0.0995	0.2465	0.01877	0.001747	0.1826	0.1066	0.3774	-13.2754	-7.13568	-53.1034
Tumor 9	Expected	14.6007	7.27097	55.1655	35.6767	97.9676	14.7247	7.35638	55.702	36.024	97.9839
	Maximum	14.6229	7.31148	55.236	35.6859	97.9676	14.7433	7.37665	55.8145	36.0609	98.0207
	Minimum	14.4959	7.24332	55.0757	35.6394	97.6848	14.7247	7.35003	55.6136	35.9869	97.9194	Grey decrease	White decrease	Tumor decrease
	Difference	0.127	0.06816	0.1603	0.0465	0.2828	0.0186	0.02662	0.2009	0.074	0.1013	-25.3275	-59.1398	64.1796
Average	Expected	8.41603	5.52379	100.103	68.9276	97.9713	8.51807	5.64984	101.204	70.0672	97.9672
	Maximum	8.44351	5.54365	100.246	69.0347	98.0301	8.53437	5.66546	101.345	70.2063	98.1415
	Minimum	8.39365	5.50712	99.9775	68.8294	97.7148	8.5014	5.63462	101.045	69.9733	97.947	Grey decrease	White decrease	Tumor decrease
	Difference	0.0498523	0.03653	0.268478	0.205356	0.315311	0.0329689	0.0308443	0.300589	0.232967	0.194533	-11.9604	-13.4455	38.3043
Maximum Difference Achieved		0.127	0.06816	0.538	0.4019	0.6064	0.0906	0.07367	0.6	0.3954	0.3774
Minimum Difference Achieved		0	0.015459	0.136	0.0465	0.1575	0	0.001747	0.107	0.0358	0.0501
Maximum Tumor Coverage						98.079					98.3374
Minimum Tumor Coverage						97.4555					97.8845
		Baseline					Max+Min
Tumor Model		Skull	CSF	Grey Matter v100 (unit_length^3)	White Matter v100 (unit_length^3)	Tumor v100 (%)	Skull	CSF	Grey Matter v100 (unit_length^3)	White Matter v100 (unit_length^3)	Tumor v100 (%)
Tumor 1	Expected	1.23894	2.74016	94.9794	55.1633	97.9645	1.30733	2.87225	96.1642	56.0999	97.9469
	Maximum	1.23894	2.7451	95.1933	55.276	98.0252	1.32416	2.89837	96.4177	56.2457	98.0782
	Minimum	1.23894	2.72376	94.5956	54.9883	97.8046	1.30733	2.8247	95.8329	55.9203	97.9238	Grey decrease	White decrease	Tumor decrease
	Difference	0	0.02134	0.5977	0.2877	0.2206	0.01683	0.07367	0.5848	0.3254	0.1544	2.15827	-13.1039	30.0091
Tumor 2	Expected	0.00491407	0.899495	66.4408	43.0229	97.9564	0.00491407	0.956923	68.4204	44.7297	98.0492
	Maximum	0.00491407	0.903716	66.6382	43.178	98.0416	0.00491407	0.956923	68.59	44.8613	98.2644
	Minimum	0.00491407	0.88029	66.2986	42.8987	97.5929	0.00491407	0.94973	68.1649	44.6252	98.0013	Grey decrease	White decrease	Tumor decrease				Nominal Optimization			Uncertainty-Aware Optimization
	Difference	0	0.023426	0.3396	0.2793	0.4487	0	0.007193	0.4251	0.2361	0.2631	-25.1767	15.4672	41.3639			Power allocation	White Matter (mm^3)	Grey Matter (mm^3)	Tumor (%)	White Matter (mm^3)	Grey Matter (mm^3)	Tumor (%)
Tumor 3	Expected	0.140252	0.712576	39.2655	19.3546	97.9934	0.140252	0.819991	41.114	20.4075	97.9484					Average between 9 tumor models	Nominal	45.8262	66.3647	97.9653	67.514	100.796	98.7173
	Maximum	0.140252	0.727351	39.4463	19.3852	98.0038	0.140252	0.836027	41.2477	20.4795	98.1172						Maximum	46.119	66.8023	98.0949	67.886	101.317	98.7429
	Minimum	0.140252	0.701416	39.058	19.2852	97.6981	0.140252	0.808088	40.9576	20.2701	97.9264	Grey decrease	White decrease	Tumor decrease			Minimum	45.5	65.8703	97.7434	67.1212	100.225	98.6797
	Difference	0	0.025935	0.3883	0.1	0.3057	0	0.027939	0.2901	0.2094	0.1908	25.2897	-109.4	37.5859			Difference	0.618997	0.931919	0.351554	0.8 (+23.5%)	1.1 (+17.1%)	0.1 (-82.0%)
Tumor 4	Expected	24.8758	14.995	97.2925	70.8763	97.967	24.8656	14.9763	97.1596	70.8295	97.9089					Max Dosage Achieved				98.2536			99.8953
	Maximum	24.9432	14.9976	97.3953	70.9321	98.0664	24.8758	14.995	97.2925	70.8763	97.959					Min Dosage Achieved				97.5039			97.8911
	Minimum	24.8656	14.9763	97.1596	70.8295	97.9089	24.8017	14.9717	97.0946	70.7994	97.9089	Grey decrease	White decrease	Tumor decrease
	Difference	0.0776	0.0213	0.2357	0.1026	0.1575	0.0741	0.0233	0.1979	0.0769	0.0501	16.0373	25.0487	68.1905
Tumor 5	Expected	8.01764	8.53452	67.5885	48.018	97.9839	8.2468	8.82399	68.3547	48.8887	97.9355
	Maximum	8.05398	8.57546	67.6761	48.0751	98.079	8.28788	8.84447	68.4272	48.9547	98.1873
	Minimum	8.0029	8.5082	67.5102	47.8749	97.7611	8.21006	8.8081	68.2786	48.7902	97.9355	Grey decrease	White decrease	Tumor decrease
	Difference	0.05108	0.06726	0.1659	0.2002	0.3179	0.07782	0.03637	0.1486	0.1645	0.2518	10.428	17.8322	20.7927
Tumor 6	Expected	3.37529	3.79245	69.2141	34.4423	97.965	3.64796	4.2341	71.1921	36.2883	98.0445
	Maximum	3.43139	3.80816	69.4228	34.4919	98.0619	3.64796	4.24177	71.3396	36.3777	98.3374
	Minimum	3.37529	3.78777	69.0414	34.3042	97.4555	3.64796	4.21061	70.9452	36.2062	98.0445	Grey decrease	White decrease	Tumor decrease
	Difference	0.0561	0.02039	0.3814	0.1877	0.6064	0	0.03116	0.3944	0.1715	0.2929	-3.4085	8.63079	51.6985
Tumor 7	Expected	23.2854	10.5204	92.6362	66.8646	97.9415	23.4741	10.5301	92.6249	66.8985	97.9832
	Maximum	23.3506	10.5628	92.7891	66.989	98.0215	23.5153	10.5597	92.7371	66.9913	98.0473
	Minimum	23.2294	10.4973	92.5064	66.8162	97.7698	23.4247	10.5101	92.5265	66.7456	97.9783	Grey decrease	White decrease	Tumor decrease
	Difference	0.1212	0.0655	0.2827	0.1728	0.2517	0.0906	0.0496	0.2106	0.2457	0.069	25.5041	-42.1875	72.5864
Tumor 8	Expected	0.205377	0.248563	27.5372	32.7239	98.0025	0.250988	0.278524	28.4829	34.1058	97.9044
	Maximum	0.205377	0.261186	27.5784	32.7626	98.0041	0.269758	0.280271	28.5309	34.2066	98.2619
	Minimum	0.189686	0.245727	27.4582	32.7106	97.7576	0.250988	0.278524	28.4126	34.0493	97.8845	Grey decrease	White decrease	Tumor decrease
	Difference	0.015691	0.015459	0.1202	0.052	0.2465	0.01877	0.001747	0.1183	0.1573	0.3774	1.5807	-202.5	-53.1034
Tumor 9	Expected	14.6007	7.27097	35.4361	23.9653	97.9676	14.7247	7.35638	35.818	24.3851	97.9839
	Maximum	14.6229	7.31148	35.4685	24.066	97.9676	14.7433	7.37665	35.8884	24.4252	98.0207
	Minimum	14.4959	7.24332	35.3865	23.8401	97.6848	14.7247	7.35003	35.7468	24.3595	97.9194	Grey decrease	White decrease	Tumor decrease
	Difference	0.127	0.06816	0.082	0.2259	0.2828	0.0186	0.02662	0.1416	0.0657	0.1013	-72.6829	70.9163	64.1796
Average	Expected	8.41603	5.52379	65.5989	43.8257	97.9713	8.51807	5.64984	66.5923	44.737	97.9672
	Maximum	8.44351	5.54365	65.7342	43.9062	98.0301	8.53437	5.66546	66.719	44.8243	98.1415
	Minimum	8.39365	5.50712	65.4461	43.7275	97.7148	8.5014	5.63462	66.44	44.6406	97.947	Grey decrease	White decrease	Tumor decrease
	Difference	0.0498523	0.03653	0.288167	0.178689	0.315311	0.0329689	0.0308443	0.279044	0.183611	0.194533	3.16561	-2.75463	38.3043
Maximum Difference Achieved		0.127	0.06816	0.5977	0.2877	0.6064	0.0906	0.07367	0.5848	0.3254	0.3774
Minimum Difference Achieved		0	0.015459	0.082	0.052	0.1575	0	0.001747	0.1183	0.0657	0.0501
Maximum Tumor Coverage						98.079					98.3374
Minimum Tumor Coverage						97.4555					97.8845

[truncated: 6 more sheets: Min Result 20%, Min Result 10%, Min Result 5%, 20% Result, 10% Result, 5% Result]
